# Supplementary material for: Alterations of the duodenal mucosal microbiome in patients with metabolic dysfunction-associated steatotic liver disease
Source: Sci Rep. 2024 Apr 21;14:9124. doi: 10.1038/s41598-024-59605-3 (PMC11032335; doi:10.1038/s41598-024-59605-3)
Supplement: Supplementary file 2 — Supplementary Table S1. [file 41598_2024_59605_MOESM2_ESM.xlsx]

## Sheet: Sheet1
Supplementary Table S1. Sequencing reads obtained in this study
Sample	Raw Data		Clean Data		Clean%	Q20%	Q30%	GC%
	Read	Base	Read	Base
NAFLD_1	106895	32.07M	94251	24.90M	88.17	94.07	89.14	57.73
NAFLD_2	107688	32.31M	89198	21.78M	82.83	91.15	85.26	60.51
NAFLD_3	101280	30.38M	85447	21.01M	84.37	91.32	85.28	59.64
NAFLD_4	100456	30.14M	84123	21.32M	83.74	92.56	86.69	58.24
NAFLD_5	103024	30.91M	95240	26.38M	92.44	95.69	91.13	55.78
NAFLD_6	100642	30.19M	86130	22.17M	85.58	92.93	87.25	58.85
NAFLD_7	100862	30.26M	97546	28.16M	96.71	96.94	92.68	53.09
NAFLD_8	102878	30.86M	94885	26.06M	92.23	95.27	90.56	56.57
NAFLD_9	100267	30.08M	93942	25.74M	93.69	95.32	90.71	56.99
NAFLD_10	101633	50.82M	100146	48.45M	98.54	97.29	92.37	53.96
NAFLD_11	107371	53.69M	104068	50.72M	96.92	97.42	92.81	53.24
NAFLD_12	107532	53.77M	98046	46.57M	91.18	97.44	92.95	55.96
NAFLD_13	42236	21.12M	33918	15.37M	80.31	97	92.99	55.64
NAFLD_14	108740	54.37M	108325	53.01M	99.62	97.38	92.41	53.02
NAFLD_15	108237	54.12M	108116	53.25M	99.89	97.37	92.41	53.25
NAFLD_16	109865	54.93M	106769	51.63M	97.18	97.35	92.42	53.71
NAFLD_17	126359	63.18M	124397	59.62M	98.45	96.87	91.83	53.92
NAFLD_18	105584	52.79M	104609	50.80M	99.08	96.95	91.79	54.99
NAFLD_19	104504	52.25M	99333	47.39M	95.05	97.31	92.41	56.11
NAFLD_20	104750	31.43M	102141	29.92M	97.51	97.41	93.36	52.46
NAFLD_21	102728	30.82M	89578	23.66M	87.2	93.54	88.11	57.53
NAFLD_22	102455	30.74M	97788	28.12M	95.44	96.9	92.59	54.13
NAFLD_23	109629	32.89M	90415	22.58M	82.47	92.12	85.9	58.16
NAFLD_24	109876	32.96M	97333	26.23M	88.58	94.26	89.27	56.47
NAFLD_25	108583	32.57M	90630	23.15M	83.47	92.07	86.22	58.45
NAFLD_26	104915	31.47M	99262	28.24M	94.61	96.39	91.79	54.36
NAFLD_27	108663	32.60M	90347	22.76M	83.14	92.36	86.33	57.81
NAFLD_28	100250	30.07M	96198	27.73M	95.96	97.04	92.87	53.91
NAFLD_29	109603	32.88M	103703	29.48M	94.62	96.46	91.99	54.39
NAFLD_30	103629	31.09M	92840	25.18M	89.59	94.98	89.94	55.03
NAFLD_31	100348	30.10M	95592	27.49M	95.26	96.71	92.22	54.49
NAFLD_32	100318	30.10M	92335	25.69M	92.04	95.65	90.77	55.17
NAFLD_33	107690	32.31M	103232	29.76M	95.86	96.88	92.72	54.73
NAFLD_34	107011	32.10M	90436	23.15M	84.51	92.6	87.15	57.97
NAFLD_35	104678	31.40M	101098	29.40M	96.58	97.33	93.09	53.96
NAFLD_36	106187	31.86M	91824	24.13M	86.47	94.4	88.74	57.1
Control_1	109841	32.95M	104596	29.00M	95.22	95.71	91.38	56.25
Control_2	105689	31.71M	100042	28.14M	94.66	96.13	91.74	55.19
Control_3	106322	31.90M	91510	23.05M	86.07	92.09	86.28	59.86
Control_4	106892	32.07M	102190	29.38M	95.6	96.71	92.45	53.78
Control_5	109243	32.77M	103922	29.79M	95.13	96.63	92.46	54.93
Control_6	105755	31.73M	93701	25.59M	88.6	94.74	89.99	56.5
Control_7	101608	30.48M	83094	20.87M	81.78	91.3	85.43	60.33
Control_8	102980	30.89M	84031	20.89M	81.6	90.92	84.82	59.76
Control_9	109773	32.93M	108449	31.98M	98.79	97.74	93.95	52.6
Control_10	102018	30.61M	98254	28.43M	96.31	96.95	92.84	54.8
Control_11	105254	31.58M	90827	23.60M	86.29	92.55	87.01	58.94
Control_12	105831	31.75M	105061	31.21M	99.27	97.52	93.12	53.85
Control_13	118559	35.57M	118171	35.26M	99.67	97.53	92.96	52.29
Control_14	119718	35.92M	118981	35.36M	99.38	97.5	93	52.39
Control_15	106710	32.01M	105967	31.52M	99.3	97.62	93.34	56.53
