# Supplementary material for: Alterations of the duodenal mucosal microbiome in patients with metabolic dysfunction-associated steatotic liver disease
Source: Sci Rep. 2024 Apr 21;14:9124. doi: 10.1038/s41598-024-59605-3 (PMC11032335; doi:10.1038/s41598-024-59605-3)
Supplement: Supplementary file 3 — Supplementary Table S2. [file 41598_2024_59605_MOESM3_ESM.xlsx]

## Sheet: Sheet1
Supplementary Table S2. Relative abundance of the duodenal mucosal microbiota at phylum level
Phylum	Control_1	Control_10	Control_11	Control_12	Control_13	Control_14	Control_15	Control_2	Control_3	Control_4	Control_5	Control_6	Control_7	Control_8	Control_9	NAFLD_1	NAFLD_10	NAFLD_11	NAFLD_12	NAFLD_13	NAFLD_14	NAFLD_15	NAFLD_16	NAFLD_17	NAFLD_18	NAFLD_19	NAFLD_2	NAFLD_20	NAFLD_21	NAFLD_22	NAFLD_23	NAFLD_24	NAFLD_25	NAFLD_26	NAFLD_27	NAFLD_28	NAFLD_29	NAFLD_3	NAFLD_30	NAFLD_31	NAFLD_32	NAFLD_33	NAFLD_34	NAFLD_35	NAFLD_36	NAFLD_4	NAFLD_5	NAFLD_6	NAFLD_7
p__Proteobacteria	51.4707	56.4248	45.8828	47.445	24.3335	29.1685	44.1756	67.046	63.0726	53.2659	56.1993	53.5881	71.0278	69.6719	17.5778	52.3135	17.9476	22.4267	42.4463	43.4266	19.7642	23.5817	30.3555	29.7926	8.15699	24.2077	59.9756	33.4565	52.2223	66.4189	72.8351	65.2363	57.634	78.055	64.026	87.0889	54.1868	81.4628	28.0515	85.5904	87.7373	32.8015	65.4656	60.4342	52.482	80.1898	82.752	50.2542	50.2053
p__Firmicutes	35.9519	10.3821	33.6751	23.9646	64.6953	47.2478	10.027	12.8558	22.9033	24.113	3.13016	16.9589	4.52651	20.1389	60.7804	19.3568	28.7321	21.8568	16.9495	20.3045	22.8909	24.898	21.6158	22.5455	30.5131	19.4054	14.3381	52.3443	29.0891	16.5615	2.69993	20.3082	16.9144	3.01025	27.7578	3.99865	17.3328	9.19547	48.1046	4.15074	3.0403	13.3227	1.02651	14.9819	26.1857	4.59134	9.20478	19.0118	32.6367
p__Actinobacteria	10.2072	17.8685	1.4605	19.3281	4.23024	5.70443	45.4557	4.53989	3.30243	4.94071	31.5787	13.3293	8.64428	8.45564	4.21891	14.4757	17.015	1.54898	29.4187	7.55257	3.32632	4.44273	5.43435	5.4283	52.7134	6.15095	23.1256	5.11592	6.97951	5.98717	14.7234	6.1804	18.0424	3.65431	2.4347	4.95442	7.0391	5.48297	5.63287	6.10065	4.22521	5.56952	11.8744	4.33183	10.3668	5.79446	2.0857	7.79162	2.11431
p__Bacteroidetes	1.60189	6.89024	7.85963	7.56335	3.01145	10.2314	0.064246	12.3252	8.02447	8.82985	6.23089	6.00647	2.90259	1.50503	5.72723	10.4574	27.3534	43.2925	5.71158	18.2823	33.5401	38.9535	25.2941	25.0227	6.20473	32.6716	0.648654	3.58379	5.61856	4.02709	5.7119	5.70652	5.62649	8.57146	5.18301	1.15081	13.6241	0.893967	10.8331	0.759806	2.12808	3.46569	0.868035	12.2439	6.42741	3.44483	1.58338	12.1611	8.34039
p__Fusobacteria	0.078834	6.89972	6.18095	1.60871	1.09709	5.82551	0.01834	0.168859	2.40144	4.25079	0.44833	6.85409	0.603665	0.045694	9.97548	2.29254	1.63605	8.65119	1.80652	3.29852	5.75015	5.4363	12.4537	12.5128	1.12676	9.27065	0	3.72014	1.771	0	0	0.129001	0.197027	0	0	0.08673	3.48062	0.312922	6.43485	0	1.304	2.13616	0.911437	1.35742	2.92178	4.10876	0.034978	7.9716	5.87459
p__Cyanobacteria	0	0.670124	1.48069	0	0.130651	0.12998	0	0.283351	0.059071	0.394319	0.28033	0.477254	4.79377	0.06854	0	0	0	0	2.92475	1.48533	0.139027	0.028139	0.488316	0.445483	0.612514	0	0	0.559183	4.31947	1.12528	0	0.78567	0.288333	2.54987	0	1.23157	0.685629	0	0	2.17312	0.697857	40.9872	19.7094	6.31559	0	1.13987	2.17357	2.65921	0
p__SR1	0	0	0	0	0	0.413742	0	0	0	0.639877	0.226054	0.140318	0	0	0	0	3.15073	0.980196	0	3.87297	13.3274	1.7926	1.97618	1.84461	0.273895	5.95322	0	0	0	0	0	0	0.922504	0	0	0	1.54481	2.14543	0.080891	0	0	0.163983	0	0.119423	0	0	0	0	0.164321
p__Thermotogae	0	0	0.837189	0.090191	0.24802	0.487839	0	0	0	0.997353	1.56726	0	7.24276	0.114234	0.327821	0.976047	0	0	0	0	0	0	0	0	0.047491	0	0	0.33143	0	5.52043	0.651296	1.46067	0.288333	4.15914	0	1.48887	1.81422	0.41708	0.740756	0.458202	0.553447	0.897316	0.144739	0	0.235079	0.083599	2.16555	0.150528	0.643888
p__TM7	0.669741	0	2.62318	0	1.8254	0.679912	0	1.97719	0	2.42986	0.271185	0.44919	0	0	1.35347	0	2.45954	0.283281	0	1.20811	0.977927	0.760158	1.71097	1.66098	0.243506	0.543137	0	0.118786	0	0.223067	0	0	0	0	0	0	0.269416	0	0	0	0	0.655931	0	0.085226	1.05795	0	0	0	0
p__Verrucomicrobia	0	0.204977	0	0	0.180378	0.110938	0	0.675098	0	0.077856	0	0	0.258679	0	0	0.079996	0	0	0	0	0	0	0	0	0	0	0	0	0	0	3.37842	0	0	0	0.071895	0	0	0	0	0.196288	0.07033	0	0	0.034197	0.323259	0.313166	0	0	0.020491
p__Spirochaetes	0	0	0	0	0	0	0	0	0	0	0.067796	0.217579	0	0	0.038825	0	1.01432	0.667506	0.605587	0.118415	0.249049	0.076117	0.119348	0.125501	0	1.32479	0	0	0	0.024731	0	0	0	0	0	0	0	0	0.121336	0	0	0	0	0	0	0	0	0	0
p__GN02	0	0.659532	0	0	0.24802	0	0	0	0	0.060477	0	1.64207	0	0	0	0	0	0	0	0	0	0	0	0	0	0	0	0	0	0	0	0	0	0	0	0	0	0	0	0.305337	0	0	0	0	0	0.250577	0	0	0
p__Thermi	0	0	0	0	0	0	0	0	0.23671	0	0	0	0	0	0	0	0	0	0	0	0	0	0.111756	0.127912	0.074196	0	0.853543	0	0	0.080741	0	0.193264	0.0865	0	0	0	0.022466	0.089374	0	0.032813	0	0	0	0	0	0	0	0	0
p__Tenericutes	0	0	0	0	0	0	0	0	0	0	0	0.336763	0	0	0	0	0.691192	0.061203	0	0	0.034861	0.030771	0	0	0	0.472528	0	0.158444	0	0	0	0	0	0	0.287262	0	0	0	0	0	0.098461	0	0	0.072469	0	0	0	0	0
p__Deinococcus-Thermus	0	0	0	0	0	0	0.259149	0.12855	0	0	0	0	0	0	0	0	0	0	0	0	0	0	0	0	0	0	0.921758	0	0	0.031035	0	0	0	0	0.239332	0	0	0	0	0.058159	0	0	0	0	0	0	0	0	0
p__Chloroflexi	0	0	0	0	0	0	0	0	0	0	0	0	0	0	0	0	0	0	0	0	0	0	0.165836	0.230644	0	0	0.136674	0.611494	0	0	0	0	0	0	0	0	0	0	0	0.174478	0.067516	0	0	0.02392	0	0.083599	0	0	0
p__Gemmatimonadetes	0	0	0	0	0	0	0	0	0	0	0	0	0	0	0	0	0	0	0	0	0	0	0.274128	0.263057	0	0	0	0	0	0	0	0	0	0	0	0	0	0	0	0	0	0	0	0	0	0	0	0	0
p__Synergistetes	0	0	0	0	0	0	0	0	0	0	0	0	0	0	0	0	0	0	0	0.450731	0	0	0	0	0	0	0	0	0	0	0	0	0	0	0	0	0	0	0	0	0	0	0	0	0	0	0	0	0
p__Acidobacteria	0	0	0	0	0	0	0	0	0	0	0	0	0	0	0	0	0	0.231616	0	0	0	0	0	0	0	0	0	0	0	0	0	0	0	0	0	0	0	0	0	0	0.077456	0	0	0	0	0	0	0	0
p__Planctomycetes	0	0	0	0	0	0	0	0	0	0	0	0	0	0	0	0	0	0	0.137033	0	0	0	0	0	0	0	0	0	0	0	0	0	0	0	0	0	0	0	0	0	0	0	0	0	0	0	0	0	0
p__Aquificae	0	0	0	0	0	0	0	0	0	0	0	0	0	0	0	0.048044	0	0	0	0	0	0	0	0	0	0	0	0	0	0	0	0	0	0	0	0	0	0	0	0	0	0	0	0	0	0	0	0	0
p__OD1	0	0	0	0	0	0	0	0	0	0	0	0	0	0	0	0	0	0	0	0	0	0	0	0	0	0	0	0	0	0	0	0	0	0	0	0	0	0	0	0	0	0	0	0	0	0	0	0	0
p__Ignavibacteriae	0	0	0	0	0	0	0	0	0	0	0	0	0	0	0	0	0	0	0	0	0	0	0	0	0.033415	0	0	0	0	0	0	0	0	0	0	0	0	0	0	0	0	0	0	0	0	0	0	0	0
p__WWE1	0.019674	0	0	0	0	0	0	0	0	0	0	0	0	0	0	0	0	0	0	0	0	0	0	0	0	0	0	0	0	0	0	0	0	0	0	0	0	0	0	0	0	0	0	0	0	0	0	0	0
[truncated: 2 more columns]
