# Supplementary material for: Alterations of the duodenal mucosal microbiome in patients with metabolic dysfunction-associated steatotic liver disease
Source: Sci Rep. 2024 Apr 21;14:9124. doi: 10.1038/s41598-024-59605-3 (PMC11032335; doi:10.1038/s41598-024-59605-3)
Supplement: Supplementary file 4 — Supplementary Table S3. [file 41598_2024_59605_MOESM4_ESM.xlsx]

## Sheet: Sheet1
Supplementary Table S3. Relative abundance of the duodenal mucosal microbiota at genus level
Genus	Control_1	Control_10	Control_11	Control_12	Control_13	Control_14	Control_15	Control_2	Control_3	Control_4	Control_5	Control_6	Control_7	Control_8	Control_9	NAFLD_1	NAFLD_10	NAFLD_11	NAFLD_12	NAFLD_13	NAFLD_14	NAFLD_15	NAFLD_16	NAFLD_17	NAFLD_18	NAFLD_19	NAFLD_2	NAFLD_20	NAFLD_21	NAFLD_22	NAFLD_23	NAFLD_24	NAFLD_25	NAFLD_26	NAFLD_27	NAFLD_28	NAFLD_29	NAFLD_3	NAFLD_30	NAFLD_31	NAFLD_32	NAFLD_33	NAFLD_34	NAFLD_35	NAFLD_36	NAFLD_4	NAFLD_5	NAFLD_6	NAFLD_7
g__Halomonas	10.5808	18.5195	3.93	22.4743	7.42763	2.659	2.22526	14.6413	11.9481	8.07667	23.5084	7.70795	42.8695	28.2012	1.60729	14.3442	0	0	0	0	0	0	0	0	0	0	24.2931	0.846044	5.58922	17.593	24.2902	31.7579	7.34511	12.8855	12.6261	14.7353	14.3631	30.036	6.61071	24.8417	9.79325	5.62144	24.3492	6.63098	15.3658	28.2599	16.1555	10.2943	10.2328
g__Neisseria	1.58055	0	27.9653	0	5.53984	18.8072	0.073359	5.01547	10.7946	30.3559	0	25.5112	2.36807	0.371439	12.9326	22.1886	4.82309	14.7664	6.71595	3.1748	14.3554	16.7771	19.4558	17.8103	1.91634	9.89579	4.50635	12.0873	17.5281	2.79828	1.30228	1.12317	6.39378	0.872398	36.0825	1.16681	4.76768	0	0.024133	0.245409	0.180419	5.12675	0.057935	6.28157	5.64091	0.166978	0.029177	1.88762	21.3984
g__Prevotella	0.197015	6.51002	3.49757	4.11853	2.66429	8.41828	0	3.77316	4.6135	6.12402	2.36392	4.23604	0.172371	1.20017	2.58564	8.60903	11.7554	14.7255	0.588365	12.046	15.3532	27.838	18.3183	17.8148	4.24787	27.1939	0	3.17059	1.86818	1.08309	3.74457	4.71211	3.79574	6.02377	2.07075	0.122964	9.47671	0	9.70155	0	0.189984	1.80244	0.173607	9.35999	2.03347	0.375755	0	8.52376	6.69304
g__Streptococcus	0	0	5.20934	17.1638	31.2224	20.012	0.015264	0.095354	3.25317	3.11145	0.933043	4.60866	0	12.8108	17.3596	6.27971	9.07635	3.1199	7.20707	3.71862	2.6065	12.3389	2.6635	2.86229	0.854836	0.923917	0.563324	31.49	8.12274	4.7089	0	0.050458	1.68242	0.097611	3.04932	0	0.082145	4.49044	19.5303	0	0	4.42973	0	1.70311	19.1521	0	0	1.33443	2.56688
g__Burkholderia	0.0248	0	0.212008	0	0	0	0	0	0	0	3.36913	0.482624	1.29168	0.137259	0	0	0	0	0	0	0	0.023483	0	0	0	0	0.768213	0	0	0.729817	0	10.3677	24.6925	17.8364	0	34.4745	2.03682	0	0.024357	19.3044	44.8511	0	1.04722	36.727	0	11.3403	0	6.56569	0
g__Veillonella	0	2.75204	9.09055	4.25775	15.915	2.08299	0	1.53193	0	8.52347	0	9.77357	0	0.092458	28.5712	5.10436	0.502353	7.20554	2.57913	0	10.0564	2.04504	2.76726	2.59401	0.644613	0	0	6.35553	10.013	0	0	0	0.369066	0.13683	0	0.42228	9.33694	0.223548	2.39031	0	0.507873	4.06066	0	2.45862	0	0	0.184614	3.23359	13.7124
g__Corynebacterium	0.811475	4.27404	0	0.483441	0.602908	0.357652	44.2526	3.13126	0.118355	0.601818	0	0	1.85758	0.057117	0.095164	0	10.7641	0.70852	7.11339	5.17502	2.77914	0.531605	2.23925	2.36885	50.8686	5.09556	0	0	3.90905	0	0	0	5.88054	0	0.161525	0.021586	0.484125	3.72774	0.070612	1.2687	1.57182	1.13678	0	0.690668	3.20629	0.050204	0	0.292961	0.44686
g__Fusobacterium	0	5.45949	3.41831	1.60871	0.788846	2.47066	0.01834	0.168859	2.40144	4.07787	0.357869	5.52073	0.258679	0.045694	8.48467	0.204129	1.25605	7.15037	1.80652	3.12089	4.94151	3.3202	10.5984	10.6021	0.713416	4.57176	0	2.66882	1.771	0	0	0.129001	0.158583	0	0	0.08673	2.95071	0.312922	4.56252	0	1.304	2.06095	0	1.35742	2.92178	4.10876	0.034978	7.67812	5.12115
g__Porphyromonas	1.05033	0	0.930106	0.257862	0.195204	0.683844	0	0.337549	0.354852	1.28462	1.00402	1.13415	1.20708	0.076216	2.74765	1.31626	13.6398	24.2456	2.9877	3.50643	16.0171	10.0181	2.60542	2.65495	1.54733	5.47769	0	0.237572	1.36787	0.20658	1.13969	0.110436	0.653394	0	2.05892	0	2.39764	0.715218	0.747459	0	0.225992	1.06116	0	1.54063	1.84188	1.48245	0.780089	0.301055	0.983564
g__Granulicatella	0	0	10.6376	0	6.08808	8.71984	0	3.44459	10.5513	5.62664	1.55514	0	0	0	8.89087	0	2.53713	2.82629	0	0.732566	1.2009	5.15572	0.786155	0.866454	0	1.46795	0	4.04288	5.28645	4.32532	0	0	5.44132	0	5.54808	0.992965	6.63009	0.321882	1.14633	0	0	0.198094	0	3.32524	0	0	0	0.377353	5.38537
g__Hydrogenophilus	9.91103	15.3497	0	0	0	0.461139	29.8252	0.318241	0.30751	0.539603	0.088473	2.89817	0	1.60035	0.097354	0	0.533191	0	1.50707	7.88215	0.215303	0.118629	0.377093	0.458341	0.669477	0	0.90122	0	0	0	0	1.31096	0.126866	0	0.387755	0	0.028811	25.0651	0	0	0	0.060141	0	0	0	0	0	2.55845	0
g__Vibrio	14.4408	1.14586	0	1.18217	0.241843	0.27362	0.101609	1.25891	4.89265	0.341488	2.87189	0.83723	1.68987	3.20962	0.247106	0.576755	0	0	0	0	0	0	0	0	0	0	1.53643	0	0.554885	3.23059	2.90317	0.101868	1.41043	5.25944	2.29825	5.23986	0.338699	0	0.813379	4.94139	0.912221	0.216589	1.29688	0.390694	3.97341	4.82886	6.9819	0.672036	0.43957
g__Limnohabitans	0.218629	1.76228	0.334838	2.03626	0.139608	0.747385	0.324762	0.138542	0.142026	1.80963	6.65616	3.99958	0.310169	2.32074	0.033862	0.096088	0	0	0	0	0	0	0	0	0.018286	0	2.75843	0.130684	2.60585	0.515721	5.09086	8.72567	0.552157	5.75512	0.804429	4.76843	3.34943	0	0.726678	9.06383	0.522877	1.84313	0.139762	1.93717	0.117441	2.20234	0.141276	4.13693	1.65031
g__Polynucleobacter	2.58018	0.053521	0	0.419883	0.117369	0.132257	0.49825	0.062666	3.35553	1.32303	5.78017	0.6368	0.258679	0.495312	1.0849	0.079996	0	0	0	0	0	0	0	0	0	0	0	2.76456	0.108024	7.19828	0.131421	0.745446	0	8.71025	0	6.06784	0.498359	4.73773	0.222338	0.746641	1.93059	0.525375	0.222782	0.942094	4.24981	5.2347	2.16043	1.16633	0.586158
g__Salinivibrio	1.83964	0.588171	2.17673	8.83207	0	1.06716	0.19627	0	0	0.975456	1.98021	0.814017	3.72473	1.71476	0	0.768011	0	0	0	0	0	0	0	0	0	0	0	0	2.42755	2.08252	3.80967	0.928	0.438105	1.75155	0	1.83868	2.88108	0.679379	0.56579	2.08136	1.3734	1.66421	6.3715	0.883446	3.65628	2.05438	0	2.63372	2.1082
g__Delftia	0	2.43111	0	1.54677	0	0	1.44691	0	11.6227	0.908028	0.322082	0	0	0	0	0	0.026859	0	0	0	0	0	0	0	0	0	0	0	1.39665	0	0	0	0	0.327912	0.095701	0	0	0	1.23928	0.15817	0	0	0.101337	0	0.117638	0.062589	47.4607	0	0
g__Pseudomonas	0.085761	1.4629	0.446451	0.574641	0.457432	0.121287	0.705683	0.688139	5.91498	0.133988	0.717725	0.479506	2.02628	8.29893	0.306657	2.21254	1.04118	0.484534	6.39259	1.95146	0.049224	0	0.996746	1.11692	0.249557	0	0	0	2.15973	0.613677	4.66696	1.11698	0	3.01853	0.028758	1.77797	0.570386	3.93337	0	2.17292	0.472802	0.30632	2.15297	0.567879	0	0.050204	1.2807	2.62373	0.127477
g__Comamonas	0.122061	0	0.044683	0	0	0.554278	2.85018	0	0.142026	0	0	0	0	0.057117	0	0	1.04831	0.153086	0	14.5777	0	0.132598	0.742997	1.11531	0.636983	0	14.7997	0.41849	0	0	0	0	4.02144	0	0.089789	0	0.193101	0	0.033965	9.59021	0.022505	0.01822	3.64595	0	0	8.67466	0.034125	0	0.544388
g__Staphylococcus	8.98539	2.34711	0.800733	0.149108	0	0.269688	2.44534	1.91148	1.13557	0.017379	0.050897	0.107923	0	0	0	0.508712	5.58474	0.493754	0.475978	0.168725	1.87958	0.05972	0.731808	0.643177	17.8821	3.03035	0	0	0.835037	0.074437	0.996045	0.507437	2.68614	0	0	0	0	0.893967	0	0	0.119654	0	0	0	0	0	0.339881	2.84349	0.340661
g__Unknown_family_Unknown_genus123	0	0	1.40628	0	0	0	0	0.283351	0	0	0	0.100994	0	0.06854	0	0	0	0	1.08112	1.48533	0	0.028139	0.058475	0.063889	0.517401	0	0	0	0	0	0	0	0	0	0	0	0	0	0	0	0.095648	40.5876	0	5.85314	0	0	0	1.29826	0
g__Gemella	0	0	0	0	3.46549	3.19258	0	0	0.059071	2.535	0	0	0	0	1.12884	0	0.603156	0.85636	0	0.437213	0.969142	0.630193	0.499239	0.374629	0	2.46143	0	4.1594	0	0	0	0	0	0.111991	0.382962	0.08673	0.137709	0	15.2216	0	0.046886	0.118363	0	0.738154	6.05769	0.083599	0	0	6.43119
g__Helicobacter	0	0	0	0.116018	0	1.39667	0	0	1.38998	0	0	0	0.129217	0	0	0	0	0	0	0	0	0.193329	0.405065	0.378379	0.136947	0	0.102445	15.4515	0.043172	0.068132	0.081297	0.386766	0	0	0.879839	1.93524	0.220026	0	1.25269	0	19.8329	0.013699	0.976539	0.328324	0	0	0	0.11281	0
g__Pelomonas	0	0.240658	2.62318	0	0	0	0	0	0	0.021549	0	0	0	5.25834	0	0	0.105444	0	0	0	0	0	0	0.017948	0.068408	0	0	0	0	13.8032	4.02941	0	5.98162	0	0	0	2.35306	0.858128	0	0	0	0	0.390616	0	3.49752	0	0	4.64672	0
g__Bacillus	19.6029	0	0.725577	1.40755	0	0	0	2.67177	0.936391	0	0	0.021134	0.172371	0.400176	0	0	0	0.114934	0	0.85988	0	0.043929	0.159176	0.191667	0.263765	0	2.44767	0	0	0	0.065099	0	0	0	0	0	0	0.64354	0	0	0.232181	0	0	0.079556	0.117638	3.54922	8.28256	0	0
g__Undibacterium	0	0.055193	0	0	0	0	0	15.5528	0.354852	0	0	0.148979	0	3.28851	0	4.96391	0	0	0	0	0	0	0	0	0	0	0	0	0.034575	0	0	0	0	0	0	0	7.3814	1.50189	0.080891	2.05523	0.607835	3.09074	0	0	0	0	0	0	2.47447
g__Pelagibacteraceae_Unknown_genus440	0.128018	0.452696	0.320817	0.903929	0.140843	0.085067	0.050463	0.983007	1.27162	0.176392	0.74218	0.168381	5.3457	3.28941	0	0.278378	0	0	0	0	0	0	0	0	0	0	1.18802	0.044568	1.60691	0.392792	0.911692	0.478637	1.21084	2.73071	0.301641	0.866724	0.573816	0.607925	0.373841	0.907562	0.436231	0.254125	0.975146	0.537226	1.16393	2.97486	0.669525	1.34114	0.575322
g__Geotoga	0	0	0.837189	0.090191	0.24802	0.487839	0	0	0	0.997353	1.56726	0	7.24276	0.114234	0.327821	0.976047	0	0	0	0	0	0	0	0	0	0	0	0.33143	0	5.52043	0.651296	1.46067	0.288333	4.15914	0	1.48887	1.81422	0.41708	0.740756	0.458202	0.553447	0.897316	0.144739	0	0.235079	0.083599	2.16555	0.150528	0.643888
g__Enterococcus	0.09061	3.84625	0.06693	0.131756	0.090189	0	0	0	3.31224	0	0.523283	0.319959	1.14971	0	0	0	0	0	0	6.46698	0	0	3.32537	3.37139	0	0	0	1.70097	0.094942	0.099168	0	1.71605	0	0.278235	0	0.021586	0.898109	0	0	0.545441	0	0.095622	0	0.330451	0	0	0	7.61095	0
g__ACK-M1_Unknown_genus80	0.687613	0.311089	0.176673	3.19442	0.19088	0.239056	0.027567	0	0.32521	0.224357	0.682734	0.174444	3.01783	1.86523	0.050209	0	0	0	0	0	0	0	0	0	0	0	0.870414	0.081583	0.752244	1.07872	0.86218	0.487444	0.865478	0.985914	0.574683	0.33979	2.1176	0	0.208037	2.04226	0.094523	0.528115	0.775259	0.118537	1.15147	0.864303	0	1.41847	0.19427
g__Acinetobacter	0	0	0.093104	0	0.150109	0.114457	0	12.6641	0	0.109485	0	0	2.2879	1.98892	0	0	0.112242	0.604873	1.18282	1.55103	0	0	0.337532	0.406774	0.354537	0	0	0	0	0.927668	1.43279	2.07449	0	0.083884	0.095701	0	0.391519	0	0.696064	0.579433	1.39027	2.01958	0	0.515964	0.48993	0.125178	0.116365	0.131755	0.095953
g__Unknown_family_Unknown_genus8	0	0	0	0	0	0.413742	0	0	0	0.432378	0	0.140318	0	0	0	0	3.15073	0	0	3.87297	11.7038	1.55534	0.418918	0.309802	0.273895	5.95322	0	0	0	0	0	0	0.922504	0	0	0	1.34725	2.14543	0	0.152668	0	0.163983	0	0.119423	0	0	0	0	0
g__Leptotrichia	0.078834	0	2.76265	0	0.308249	3.35485	0	0	0	0.172916	0.090461	1.33337	0.344987	0	1.45914	2.08841	0.379998	1.50082	0	0.177623	0.808641	2.03269	1.85523	1.91065	0.413342	4.69889	0	1.05132	0	0	0	0	0.038444	0	0	0	0.529914	0	0.040445	0	0	0.07521	0.911437	0	0	0	0	0.11281	0.349331
g__Paracoccus	0	0.766387	0	1.14726	0.090189	0.109283	0.504743	0.417998	0.709704	0.080636	1.71797	0.140318	0.804723	0.381078	0	0.25608	0.092015	0	0	0.059208	0.244447	0	0.04369	0.028797	0.170362	0.020538	1.70684	0.074218	1.24396	1.46279	4.8433	0.797808	0.26911	0.678265	0.694189	1.12017	0.407125	0.41708	0.153514	0.880054	0.309638	0.496469	0.549689	0.215989	1.25408	2.88109	0.620898	0.426438	0.514046
g__Actinomyces	0	0	0	2.46523	0.842898	3.52043	0.226229	0	0	0.60877	1.73149	2.61615	0	0	1.96167	0	1.77913	0.051665	0	0.017797	0.106954	2.78758	1.57817	1.41561	0.106558	0	0	2.22653	0.194369	0	0	0	0	0	0	0	0	0	3.63674	0	0	0.377147	0.549689	0.938019	0	0	0	0.225792	0.024629
g__Bulleidia	0	0	3.51608	0.270775	0.533413	0.545378	0	0	0	2.20933	0	0	0	0	0.606308	0	0	1.43198	0	1.38573	0.212514	1.72114	0	0	0.593439	0	0	2.01861	0	0	0	0	0	0	6.44581	0.108316	0	0	2.00686	0	0	0	0	3.23204	0.073549	0	0	0	1.89048
g__Rhodococcus	0	4.94602	0	0	0	0	0	0	0	0	22.7926	0	0	0	0	0	0.825816	0	0	0	0.033885	0	0	0	0	0	0	0	0	0	0	0	0	0	0	0	0	0	0	0	0	0	0	0	0	0	0	0	0
g__Shewanella	0	1.54355	0	2.44565	0	0	0	0.303845	3.35958	0.060303	1.3607	1.42587	0	0	0	0.912142	0	0	0	0	0	0	0	0	0	0	0	0	2.52847	0.11905	0	0	0.242199	0.848431	1.46555	0.110822	1.27179	0	0.282895	0	0.358024	0.213164	0	0	4.026	0.834447	0	0.124177	0.965831
g__ACK-M1_Unknown_genus83	0.226803	0.446006	0.353534	0	0.077526	0.039325	0.033718	0	0.650633	0.233741	1.45533	0.617572	0.118183	0.32646	0.451155	1.94612	0	0	0	0	0	0	0	0	0	0	2.07823	0.034559	0.539933	0	5.16452	0.356538	0.196707	0.373885	0	0.581671	0.442281	0.596053	0.267476	0.660581	0.642531	0.447425	2.539	0.57408	0.373873	0.455153	0.348583	0	0.116444
g__Haemophilus	0	0	0	0.199147	3.69714	0.432577	0	0	0	0.349308	0	0.112254	0	0	0.391459	0	0.646262	1.23105	0	0.18481	0.588876	3.31494	0.078589	0.122421	0.365193	4.13237	0	0.691755	0.117742	2.83222	0	0	0	0	0.539694	0.080756	0	0	1.269	0.631501	0	0.208095	0	0	0	0	0.071491	0.497396	2.31666
g__Atopobium	0	0	0	3.56245	1.52673	0.361999	0.020618	0	0	2.08699	0	0	0	0	0.026418	3.8766	0	0	0	0.568462	0	0.281188	0.013986	0	0	0	8.70536	2.073	0	0	0	0	0.490005	0	0	0	0.857637	0	0.282895	0	0	0	0	0	0	0	0	0	0.036056
g__ACK-M1_Unknown_genus85	0	0.231737	0.502351	0	0	0.285832	0.061171	1.02078	1.02532	0	0.104975	0.739873	1.1681	0	0.0343	0.839961	0	0	0	0	0	0	0	0	0	0	0	0	0.345565	0	1.19379	3.79292	0.21673	0.404606	0	0.235328	1.92655	0.655636	0	0.446609	0	0.094115	1.20071	0.79379	0	0.978645	0.676862	0	0
g__Unknown_family_Unknown_genus116	0	0	0	0	0	0	0	0	0	0	0	0	0	0	0	0	0	0	1.84363	0	0	0	0.39321	0.358154	0	0	0	0	0	0	0	0	0	0	0	0	0	0	0	0	0	0	19.3795	0	0	0	0	0	0
g__Brevibacillus	0.065672	0.303098	0	0.487274	0	0	0	2.70547	0	0	0	0	0.862344	0.057117	0	0.023907	0	0	0	0	0	0	0	0	0	0	6.96429	0	0	0	0.868292	1.75842	0	0.167987	3.48325	0	0	0	0	0	0	0.020549	0.708165	0	0	0.344571	0	1.53507	0
g__Capnocytophaga	0	0.142536	1.51958	0.289943	0	0.214219	0	0.988597	0.591562	0.270931	0	0	0	0	0	0.144131	1.04566	0.704546	1.10279	0.473832	1.02492	0.475934	4.11326	4.07457	0.121687	0	0	0	1.44692	0	0	0	0.230666	0	0	0.08673	0	0	0	0	0	0.027262	0	0	0	0	0	0.526847	0.396617
g__Unknown_family_Unknown_genus15	0	0.670124	0	0	0	0.12998	0	0	0	0.394319	0.28033	0.37626	4.79377	0	0	0	0	0	0	0	0	0	0	0	0	0	0	0	4.31947	1.12528	0	0	0	2.12587	0	1.19264	0	0	0	1.73673	0.557198	0.300566	0.259216	0.10578	0	1.07728	0	0.331023	0
g__Sphingomonas	0.032836	0.029734	0.892902	0	0	0.29556	0.055019	4.04618	0.157807	0.43203	0	0	0	2.4696	0.074001	0	0.937726	0.266907	2.24419	0	0	0	0.013986	0.020225	0.445046	0.289633	0.341319	0.629246	0.172689	0	0	0	0	0	1.23532	0	0.018007	1.47501	0	0.058159	0.046886	0	0.086803	0.02835	0.188024	1.52823	0.124214	0.476556	0
g__Lactobacillus	0.059021	0	0.223226	0	2.01474	0	0	0	0	0	0	0.084191	0.431049	0.777149	0	0.216082	0	0	0	0	0.046156	0.022066	0.171031	0.459948	0.032362	0	0.204889	0	0.028781	0	0	11.4128	0.672616	0	1.02938	0	0	0.834384	0	0	0	0	0	0.153442	0	0	0.131892	0	0
g__Micrococcus	0	0	0	3.86046	0	0	0	0	0	0	0	0	0	0	0	0	0.448802	0	0	0	0.059961	0.0996	0	0	0	0	0	0	0	0	0	0	0	0	0.161525	1.26202	0	0	0	0	0	0	0	0	0	0	0	0	0
g__Gordonia	0	2.89625	0	0	0	0	0	0	0	0	0	4.14734	0	0	0	0	0	0	0	0	0	0.163976	0	0	0	0	9.62712	0	0	0	0	0	0	0	0	0	0	0	0	0	0	0	0	0	0	0	0	0	0
g__Enhydrobacter	0	1.18229	0	0	0	0.035393	1.00584	0.02405	0	0	0	0	0	0	0	0	0.091518	0	0	0.863302	0.205681	0.052634	0.146655	0.13193	0.291391	0.738324	0	0	0	0	0	0	0.096111	3.52728	0	0.151874	0	7.98567	0.060556	0	0	0	0	0	0.078294	0	0	0	0.027387
g__Actinobacillus	0	0	0	0	0.047257	0	0	0	0.502209	0	0	0.092506	0	0	0.014742	0.375845	0.748556	0	0.571144	0	0.340246	0	0.523881	0.51781	0.027363	0.305674	0	0	1.60691	0	0	0	0	0	0	0.188108	0	0	10.093	0.037136	0	0	0	0.029413	0	0	0	0	0.512864
g__Anaerococcus	0	0	0	0	0.163391	0.125634	0	0	0	0	0	0	0	0	0	0	5.04691	0	0	0.0474	1.21317	0	0	0	9.30479	0	0	0	0	0	0	0	0	0	0	0	0	0	0	0	0	0	0	0	0	0	0	0	0
g__Unknown_family_Unknown_genus73	0.669741	0	2.62318	0	1.64502	0	0	1.97719	0	1.60838	0.271185	0.44919	0	0	1.35347	0	1.49015	0.283281	0	0	0.738082	0.123083	0.586619	0.40356	0.182597	0	0	0	0	0.223067	0	0	0	0	0	0	0	0	0	0	0	0.655931	0	0	0.587797	0	0	0	0
g__Uruburuella	0	0	0	0	0	0.038497	0.122911	0	0	0.871707	4.50278	0	0	0	0	0	0	0	0	0	0	0	0	0	0	0	0	0	0	0	0	0	2.36385	0	2.14024	0.715621	0	0	0	1.08224	0	0	0	0	0	0	0	0	0.554831
g__ACK-M1_Unknown_genus86	0	0.699301	0.31633	0.73646	0.129724	0	0	0	0	0.176913	0.655695	0	1.79677	0	0.026418	0.282286	0	0	0	0	0	0	0	0	0	0	1.39388	0	0.078869	0.217248	1.79099	0.343686	0.288333	0.055124	0.287262	0.363496	0.375227	0	0.494507	0.801657	0.598645	0.267551	1.30822	0.238669	0.739442	0	0.619874	0.309839	0.102652
g__Serratia	0.063039	0	0	0	0	0	0	0	0	0	0	0	0	0	0	0	1.31938	0.333038	2.80004	0	0.857307	0.057088	1.04763	1.08973	0.663425	0.983583	0	0	1.2791	0	0	0	0.090024	0.834051	0	0.076323	1.40762	0	0	0	0	0.154941	0.173607	0.453063	0.288461	0.125178	0	1.32444	0.092406
g__Campylobacter	0	0	0	0	0.24802	0.458242	0	0	0	0.809839	0	0	0	0	0.311912	0	0.843722	0.927418	0.745886	0.414625	0.488894	1.61931	2.19463	2.26264	0.053279	0.992878	0	0.039658	0.086344	0	0	0.110436	0	0.935148	0.125737	0	0	0	0.30971	0	0	0.040961	0	0	0	0	0	0	0.753829
g__Porphyromonadaceae_Unknown_genus38	0	0	0	0.410804	0.151963	0	0	6.94456	0.177426	0	0	0	0	0	0	0.131948	0	0	0	0	0	0	0	0	0	0	0	0	0	2.5723	0.122252	0	0.187416	0.17997	0	0.146285	1.29769	0	0.181893	0	0.415038	0.017124	0	0.609695	0.602428	0	0	0	0
g__Leuconostoc	0.029511	0	0.167513	0.029055	0.135284	0.103487	0.01834	0.060295	0.414136	0.051962	0.067796	0.028064	0.172371	0.342881	0.015909	0.096088	0	0	0	0	0.59529	0	0	0	0	2.9413	0	0.022284	0.064852	0	0.325495	0.036891	0.057667	1.76963	5.40445	0.054158	0.071856	0.446872	0.040445	0.054623	0.042198	0.027262	0	0.025515	0.1469	0.187988	0.034978	0.301055	0.020491
g__Rhodocyclaceae_Unknown_genus175	0	0	0	0	0	0	0	0	0	0.40127	0	0	0	0	0	0	0	0	0	0	0	0	0	0	0	0	0	0	2.42811	0	0	0	0	4.24716	0.041859	0.490122	2.2162	0	0.035306	0.02181	0	0	1.75658	0.633083	0	0.299675	0	0.726288	0.028766
g__Methylotenera	0	0	0.133861	0	0	0	0	0	0	0	0	0.250147	0.413886	0	0.018975	0.931222	0	0	0	0	0	0	0	0	0	0	0	0	0	0	0	0.147328	0	1.5548	0	0	0.09072	0.071455	0.129381	0.217115	0	1.68353	0	0	0	0	0	0	0.244906
g__Aggregatibacter	0	0	0	0	0.231032	0.06913	0	0	0	0	0	0	0	0	0	0	2.0628	2.09536	1.91312	0.470752	1.15196	0.478768	0.439964	0.429276	0.126292	1.02091	0	0	0	0.880145	0	0	0	0	0	0.686518	0	0	0	0.105119	0	0	0	0.052092	0	0	0	0	0.459075
g__Herbaspirillum	0	5.27923	0	0	0	0	0	0	0	0	0	0	0	0	0	0	0	0	0	0	0	0	0.990219	0.981508	0	0	0	0	0	0	0	0	0	0	0	0.08673	0.337498	0	0.060556	0	0	0	3.76739	0	0	0	0	0	0
g__Rothia	0	0	0	0	0.363845	0	0	0	0	0	0	0	0	0	0.732854	0	0	0	5.02301	0.213216	0.257415	0.079559	0	0	0	0	0	0.663238	0	0	0	0	0	0	0	0	0	0	0	0	0	0	0	0	0	0	0	0	0
g__Citrobacter	0	0	1.18455	0.272995	0	0.321225	0	0	0	0.152236	0	0.192634	0	0.87996	0.044371	0	0	0	0	0	0.220044	0	0	0	0	0	0	0	0.808872	0	0	0.106628	0	1.50033	0	1.08702	0.349331	0	0	0.415958	0	0	1.60726	0.528012	0.665498	0	0	0.36633	0.15979
g__Rhodoferax	0	0	0	0.03874	0.24802	0	0	0.245921	0	0.257376	0	0	0	0	0	0.057698	0	0	0	0	0	0	0	0	0	0	0.245721	0	0.043172	0.074437	0	0	0	1.09878	0	0.022743	0.026067	0	0.04849	0	0.371528	0	0.277731	0	0.117638	0.153487	0	0	0.152106
g__Caulobacter	0	0	0	2.02617	0	0	0.02563	0	0	0	0	0	0	0	0	0	0.650738	0.255779	1.77178	0.568462	0.036953	0.026317	0.02371	0.025984	0.169967	0.512255	0	0	0	0	0	0.322265	0	0	0	0	0	0	0	0	0	0	1.73607	0	0	0	1.63576	0.759872	0
g__Brevundimonas	0	0	0	0	0	0.055469	0	0	0.414136	0	0	1.57191	0	0	0	0	0	0.053572	0.118475	0	0	0	0.076857	0.031744	0.069329	0	4.95696	0	0.25922	0	0	0	0	0.635778	0	0.065144	0	1.14417	0	0	0	0	0	0	0	0.125178	0	0.876815	0
g__Unknown_family_Unknown_genus6	0	0	0.074409	0	0	0	0	0	0	0.2075	0.226054	0	0	0	0	0	0	0.980196	0	0.254627	1.6237	0.237258	1.61667	1.60326	0	0	0	0.559183	0	0	0	0	0	0.064057	0	0	0.19756	0	0.080891	0	0	0	0	0.312732	0	0	0	0	0.164321
g__Sediminibacterium	0.27571	0	0	0.53812	0	0.029597	0	0.208999	0.157807	0.126863	0.271185	0.173059	0.833411	0	0.058091	0.25608	0	0	0	0	0	0	0	0	0	0	0	0	0.071954	0.041219	0.325495	0.638342	0.365221	1.05585	0.119666	0.328804	0.125704	0	0	0.523435	0.30945	0.054524	0.26041	0.167794	0.333144	0.668132	0.803294	0.351174	0.102849
g__Pseudoalteromonas	0	0	0	0	0	0	0	0	0	0.073511	1.4106	0	0	0	0	0	0	0	0	0	0	0	0	0	0	0	0	0	0	0.158572	3.54102	0.957513	0	0.14402	0	0.45967	1.00581	0	0.080891	0	0.129406	0	0.607624	0.255856	0.117638	0	1.08977	0	0
g__ACK-M1_Unknown_genus70	0	0	0	0	0	0	0	0	0	0.251293	0.2183	0	0	4.51921	0	0	0	0	0	0	0	0	0	0	0	0	0	0	0	0.329509	0	0	0	0.680226	0	0	0	0	0	0	0	0	0	0	0	0.864967	0	2.13064	0
g__Klebsiella	0	0	0	0.075058	0.22084	0	0	0	0	0	0.073562	0	0.215525	0	0	0.076778	0	0.047849	1.57224	0.053218	0	0	0	0	0	0	0	0	0	0	0	0	0.158583	0	0.035948	0.058398	0	0.089374	0	0	0	0.021097	0.065103	0	0	6.88966	0	0	0.025614
g__Diaphorobacter	0	0	2.73479	0	0	0	0.379098	0	0	0	0	1.12272	0	0	0	0	0.049406	0	0.044688	0	0	0	0	0	0.144709	0	0	0	0	0	0	0.359157	1.59512	0	0.142193	0.168449	2.33556	0	0	0.052461	0	0.023974	0.186946	0	0	0	0.284088	0	0
g__Xenophilus	0	0	0	0	0	0	0	0	0	0	0	0	0	0	0	0	0	0	0	0	0	0	0	0	0	0	0	0	0	0	0	0	0	0	0	0	0	0	0	0	0	0	9.61826	0	0	0	0	0	0
g__ACK-M1_Unknown_genus76	2.87099	0	0	0	0	0	0	0	0	0.092801	0	0.143782	0	0	0	0	0	0	0	0	0	0	0	0	0	0	0	0	0	0.639621	0	0	0.227142	0	0.754102	0.101956	0	0	0	0	0.22543	0.15864	0.092577	0	0.609347	0.65243	0	1.49219	0
g__Methylobacterium	0.204774	0.392114	0	0	0	0.022146	0	0	0.520549	0.064822	0.050897	0.477081	0	0	0	0.528022	0	0.025594	1.06776	0	0	0.043929	0.221114	0.160326	0.188648	1.91664	0	0	0.075505	0.332903	0.569693	0	0	0.3168	0.329121	0	0.071856	0.357497	0.274851	0.081738	0.380155	0.016439	0	0	0.047055	0	0	0.188074	0
g__Enterobacter	0.098646	0	0.789702	0.053065	0	0.065818	0.097736	0	0	0	0.08231	0.152791	0	0.414099	0	0	0	0	0.032068	0	0.04769	0	0.076458	0.053576	0	0	0	0	1.2077	0.174817	0.143951	1.11531	0.248447	0.308084	0	0.545437	0.166177	0	0	0	0.14366	0.153982	0.64585	0.21404	1.54512	0	0	0.732488	0.025023
g__Nocardioides	0	0	0	0	0	0	0	0	0	0	0	0	0	0	0	0	0	0	5.67358	0	0	0	0	0	0.235876	0	0	0	0	0	0	0	0	0	0	0	0	0	0	0	0	0	0	0	3.36525	0	0	0	0
g__Acidovorax	0.124277	0	0	0	0	0	0	0	0.059071	0	0	0.624501	0	0	0	0	0	0	0	0.734277	0	0	0	0	0	0	0.358434	0	2.82638	0	0	0.193264	0	0	0.453899	0	0.044074	1.34084	0.041786	0	0	0	0.065103	0.126156	2.0133	0	0.170794	0	0
g__Geobacillus	0	1.0444	0	0	0	0	6.28838	0.028962	0	0	0	0	0.402362	0.257205	0	0	0	0	0	0	0	0	0	0	0	0	0	0	0	0	0.065099	0	0	0	0.125737	0	0	0	0	0	0	0	0	0.034197	0.132269	0.375755	0	0.03014	0
g__Megasphaera	0	0	0.033465	0	2.2399	1.07296	0	0	0	0	0	0	0	0.091387	0	0.852145	0.066483	0	0	0.471265	0	0.507717	0.635504	0.605272	0	0	0	1.00921	0.129517	0	0	0	0.092266	0	0	0	0	0	0.169603	0	0	0	0	0.296785	0.411438	0	0	0	0
g__Ruminococcaceae_Unknown_genus3160	0	0	2.0539	0	0	0	0	0	0	0	0	0	0	0	0	3.74443	0.712745	0	0	0.078202	0.408434	0	0.654951	0.681618	0.040519	0	0	0	0	0	0	0	0	0	0	0	0	0	0	0	0	0	0	0.267195	0	0	0	0	0
g__Rhodospirillaceae_Unknown_genus506	0	0	0	0	0	0.044293	0	0	0	0	0	0	0.344987	0	0	0	0	0	0	0	0	0	0	0	0	0	0	0	1.68465	1.36362	0	0	0	0	0	0	1.17953	0	0	0	0	0	0	0	0	0	0	0	0
g__Schlegelella	0	0	0	0	0	0	0	6.90595	0	0	0	0	0	0	0	0	0	0	0	0	0	0	0.051682	0.083578	0	0	0	0	0	0	0	0	0	0	0	0	0	0	1.33336	0	0	0	0	0	0	0	0.162604	0	0
g__Kocuria	0	0	0	0	0	0	0	0	1.18291	0	0	0	0	0	0	0	0.275383	0	0	0	0	0	0	0.057594	0.12787	0	0	0	0	0	0	0	6.63037	0	0	0	0	0	0	0	0	0.024659	0	0	0	0	0	0	0
g__Lachnospiraceae_Unknown_genus3687	0	0	0	0	0	0	0	0	0	0	0	0	0	0	0	0	0	0	0	0	0	0	3.99138	4.04109	0	0	0	0	0	0	0	0	0	0	0	0	0	0	0	0	0	0	0	0	0	0	0	0	0
g__Lautropia	0	0	0.922628	0	0.95409	0	0	0	0	1.47005	0	0	0	0	0.059989	0	0	0	2.20574	0	0	0.193329	0	0	0	1.94093	0	0	0.108024	0	0	0	0	0	0	0.108316	0	0	0	0	0	0.040961	0	0	0	0	0	0	0
g__Stenotrophomonas	0	0	0	0	0	0	1.44451	0	0	0	0	0	0	1.25747	0	0	0	0	1.84111	0.987707	0	0	0.219915	0.266673	0.279946	0	0.778482	0	0	0.435223	0	0	0	0.079963	0.186768	0	0.101867	0	0	0	0	0	0	0	0.039147	0	0	0	0
g__ACK-M1_Unknown_genus72	0	0	0	0	0	0	0.064132	0.345679	0	0	0.684523	0.196445	0	1.23998	0	0.226886	0	0	0	0	0	0	0	0	0	0	0	0	0.159046	0	1.51989	0	0.321491	0.4484	0	0.079021	0	0	0.099885	0.361924	0.245497	0	0	0.068216	0	1.18344	0	0.191863	0.06167
g__Ruminococcus	3.67526	0	0	0	0	0.428644	0	0	0	0	0	0	0	0.228647	0	0	0	0.024958	0	0.341043	0	0	0.18555	0.226626	0	1.75594	0.204889	0	0	0	0	0	0	0	0	0	0	0	0.032401	0	0.464363	0	0	0	0	0	0	0	0
g__Oribacterium	0	0	0.167513	0	0	0.777397	0	0	0	1.43199	0	0	0	0	0	0	0.411167	0	0	0.231012	0.611327	0.58019	0.604734	0.557724	0	0.459335	0	0	0	0	0	0	0	0	0	0	0	0	0.46881	0	0	0.265085	0	0.75038	0	0	0	0	0.118217
g__Janthinobacterium	0	0	0	0	0	0	0	0	0	0	0	0	0	2.66219	0.050209	0	0	0	0	0	0	0	0	0	0	0	0	0	0	0	3.54102	0	0	0	0.269368	0	0	0	0	0	0.021193	0	0.787602	0	0	0	0	0.045124	0
g__Parvimonas	0	0	0	0	0	0	0	0	2.01097	0	0	0	0	0	0.937632	0	0.477982	0	0	1.43022	0.319747	0	0.272264	0.308061	0.01776	0.426204	0	0	0	0	0	0	0	0	0	0	0	0	0.996836	0	0	0	0	0	0	0	0	0	0
g__Rhodocyclaceae_Unknown_genus209	0.72225	0	0	0	0	0	0	0	0	0	0	0	0	0	0	0	0	0	0	0	0	0	0	0	0	0	0	0	0.69113	3.0742	0	0	0	0	0	1.49195	0	0	0	0	0	0.522224	0	0	0	0	0	0.451583	0
g__Lachnoanaerobaculum	0	0	0	0	0.771859	1.18245	0	0.373793	0	0.162489	0	0	0	0	0	0	0	0	0	0	0.131636	0.811983	0.758315	0.79694	0	0	0	0	0.276414	0	0	0	0	0	1.58026	0	0	0	0	0	0	0	0	0	0	0	0	0	0
g__mitochondria_Unknown_genus	0	0	0	0	0	0	0	0	0	0	0	0	0	0	0	0	0	0.279465	0	3.47032	0	0.058505	0	0	0	0	0	0	0	0	0	0	0	0	0	0	0	0	0	0	0	2.99238	0	0	0	0	0	0	0
g__Rubrobacter	0	0	0	0	0	0	0	0	0	0	0	0	0	0	0	6.73279	0	0	0	0	0	0	0	0	0	0	0	0	0	0	0	0	0	0	0	0	0	0	0	0	0	0	0	0	0	0	0	0	0
g__Bordetella	0	0	0	0	0	0.044293	0.097281	0	0	0.259461	0	0	0	0	0	0.816054	0	0	0	0	0	0	0	0	0	0	0	0	0	0	4.72136	0	0	0	0	0	0	0	0	0	0	0	0	0	0.764156	0	0	0	0
g__Blastococcus	0	0	0	0.657366	0	0	0.041236	0	0	0	1.07937	2.72979	0	0	0	0	0	0	0	0	0	0	0	0	0	0	0	0	0	0	0	0.920621	1.12434	0	0	0	0	0	0	0	0	0	0.130205	0	0	0	0	0	0
g__Thermobifida	0	0	0	0	0	0	0	0	0	0	0	0	0	0	0	0	0.828137	0	3.09816	0.497447	0	0.137659	1.05962	1.04312	0	0	0	0	0	0	0	0	0	0	0	0	0	0	0	0	0	0	0	0	0	0	0	0	0
g__Methylophilaceae_Unknown_genus41	0	0	0	0	0	0	0	0	4.85021	0	0.112927	0	0	0	0	0	0	0	0	0	0	0	0	0	0	0	0	0	0.097184	0	0	0.027609	0	0	0.035948	0	0	0	0	0	0.914659	0	0	0	0.573166	0	0	0	0
g__Flavobacterium	0	0	0.111613	0	0	0	0.042831	0.07232	1.61667	0	0.090461	0	0.689728	0.228647	0	0	0	0	0	0	0.116855	0	0	0	0	0	0	0	0.460691	0.024731	0	0.245626	0.192222	0.04009	0.071895	0.411872	0	0	0.040445	0.04362	0	0.127542	0.434017	0	1.01881	0.125178	0	0.100409	0
g__Peptostreptococcus	0	0	0	0	0	0.321432	0	0	0	0	0	0.271281	0	0	0.068746	0.288033	0.953808	0.691033	0	0.059208	0.119923	0.289893	0.235633	0.239618	0.040519	0.317967	0	0.795622	0	0.421403	0	0	0.115333	0.088024	0	0	0	0	0.471492	0	0	0.150283	0	0.363761	0	0	0.038731	0	0
g__Eubacterium	0	0	0	0	0	0.4926	0	0	0	0	0	0.121609	0	0	0.725994	0	0.071788	1.25585	0.168953	0	0	0	0.263606	0.261852	0	2.48422	0	0	0	0	0	0	0	0	0	0	0.062938	0	0.117761	0	0	0	0	0.261525	0	0	0	0	0
g__Dialister	0	0	0	0	0	0.127082	0	0	0	0.076118	0	1.23514	0	0	0.590107	0	0	0	1.4891	0.124233	0.099564	0.030771	0	0	0.109584	0	0	0	0	0	0	0	0	0	0	0	0	0	1.17985	0	0	0	0	0	0	0	0	0	1.16089
g__Methylophilaceae_Unknown_genus42	0	0	0	0	0	0	0	0	0	0	0	0	0	0	0	0	0	0	0	0	0	0	0	0	0	0	0	0	0	0	6.08874	0	0	0	0	0	0	0	0	0	0	0	0	0	0	0	0	0	0
g__Opitutus	0	0.204977	0	0	0.180378	0.110938	0	0.590753	0	0.077856	0	0	0.258679	0	0	0.079996	0	0	0	0	0	0	0	0	0	0	0	0	0	0	3.25617	0	0	0	0.071895	0	0	0	0	0.196288	0.07033	0	0	0.034197	0.323259	0.125178	0	0	0.020491
g__Aerococcus	0	0	0.025426	0	0	0.37835	0	0	0	0	0	0	0	0	0	0	0	0	0	0.1588	0	0	0.013986	0.03603	0	0	0	0	0	0	0	4.33796	0.507305	0	0	0	0.113014	0	0	0	0	0	0	0	0	0	0	0	0
g__ACK-M1_Unknown_genus67	0	0	0.111613	0	0	0	0	0	0	0	0	0	0	0.257205	0	0	0	0	0	0	0	0	0	0	0	0	0	0	0	0.058676	2.52358	0	0.186936	0	0	0.133372	0	0	0.03039	0	0.21774	0.133296	0	0	0.391469	0	0	0.134855	0.071915
g__Escherichia/Shigella	2.58018	0.540597	0	0	0	0	0.027567	0	0	0.051962	0.061235	0.021134	0.258679	0	0	0.048044	0	0	0	0	0	0	0	0.150146	0.029073	0.01769	0.25599	0.089137	0.024109	0.066193	0.1629	0	0	0.023967	0.071895	0	0	0	0	0	0.174042	0	0.206855	0.085226	0.245558	0	0.13974	0.115738	0
g__Leptothrix	0	0	0	0	0	0	0	1.50703	0	0	0	0	0	0	0	0	0	0	2.97063	0	0	0	0	0	0	0	0	0	0	0	0	0	0	0	0	0	0	0	0	0	0	0	0	0	0	0	0	0.978258	0
g__Novosphingobium	0.315196	0	0	0	0.039535	0	0	0.04827	0	0	0	0	0	0	0	0	0	0	0	0	0	0	0	0	0	0	0	0	0.02168	4.06249	0	0.147328	0	0.078002	0	0.075937	0	0.178749	0	0	0.042198	0	0	0.042702	0.04409	0	0.279481	0	0
g__Myroides	0	0	0	1.58067	0	0	0	0	0	0	1.97782	0	0	0	0	0	0	0	0	0	0	0	0	0	0	0	0	0	0	0.099168	0	0	0	0	0.46684	0	0	0	0.06726	0	0.706296	0.293717	0	0.183387	0	0	0	0	0
g__Gemellaceae_Unknown_genus11	0	0	0	0	0	0	0	0	0	0	0	0	0	0	0	0	0	0	0	1.26355	0	0	0	0	0	0	0	0	0	0	0	0	0	0	0	0	0	0	4.04566	0	0	0	0	0	0	0	0	0	0
g__Brevibacterium	3.44679	0	0	0	0	0	0	0	0	0	0	0	0	0	0.021164	0	0.471184	0	0.267682	0	0	0	0	0	0	0	0	0	0	0	0	0	0	0	0.244125	0	0.136508	0	0	0	0	0	0	0.43056	0	0	0.018598	0	0.190132
g__Jeotgalicoccus	1.11309	0	0	0	0	0	0	0	0	0	0	0	0	0	0	0	0	0	0	0	0	0	0	0	0	0	0	0	0	0	0	0	4.05508	0	0	0	0	0	0	0	0	0	0	0	0	0	0	0	0
g__Brachybacterium	0	0	0	0	0	0	0	0	0	0	0	0	0	0	0	0	0	0	2.40008	0	0	0	0	0.023975	0.063409	0	0	0	0	2.66517	0	0	0	0	0	0	0	0	0	0	0	0	0	0	0	0	0	0	0
g__Polaromonas	0.074816	0	0	0	0	0	0	0	0	0	0	0	0.7243	0	0	0	0	0	0	0	0	0	0	0	0	0	0	0	0	0.094319	0	0	0	0	0	2.05994	0	0	0.42032	0	0	0.136584	0	0	0.10281	0	0	0	1.49584
g__F16_Unknown_genus1	0	0	0	0	0.180378	0	0	0	0	0.77821	0	0	0	0	0	0	0.314178	0	0	1.03049	0	0.456905	0.886855	1.0016	0	0	0	0.118786	0	0	0	0	0	0	0	0	0.269416	0	0	0	0	0	0	0	0	0	0	0	0
g__Christensenellaceae_Unknown_genus252	0	0	0	0	0	0	0	0	0	0	0	0	0	0	0	0	0	0	0	0	0	0	0	0	0	0	0	0	0	4.91402	0	0	0	0	0	0	0	0	0	0	0	0	0	0	0	0	0	0	0
g__Tepidimonas	2.53584	0.971365	0	0	0	0	0.36691	0	0	0	0	0	0	0	0	0	0.091518	0.090294	0.173407	0	0.081157	0.08968	0.082452	0	0.264818	0.107788	0	0	0	0	0	0	0	0	0	0	0	0	0	0	0	0	0	0	0	0	0	0	0
g__Abiotrophia	0	0	0	0	0	0	0	0	0	0	0	0	0	0	0.922161	0	0	0	0	0	0	0	0	0	0	0	0	0	0	0	0	0	0	0	0	0	0	0	0	0	0	3.87517	0	0	0	0	0	0	0
g__Treponema	0	0	0	0	0	0	0	0	0	0	0.067796	0.217579	0	0	0.038825	0	1.01432	0.667506	0.605587	0.118415	0.249049	0.076117	0.119348	0.125501	0	1.32479	0	0	0	0.024731	0	0	0	0	0	0	0	0	0.121336	0	0	0	0	0	0	0	0	0	0
g__Janibacter	0	0	0	3.16113	0	0	0	0	0	0	0	0	0	0	0	0	0	0	0	0	0	0	0.027972	0.028797	0	0	0	0	0.712622	0	0.366144	0	0	0	0	0	0.170636	0	0	0	0	0	0	0	0	0	0	0	0
g__Pseudochrobactrum	0	0	0	0	0	0	0	0	0	0	0	0	0	0	0	0	0	0	3.58512	0	0.190621	0	0.278924	0.321589	0	0	0	0	0	0	0	0	0	0	0	0	0	0	0	0	0	0.062881	0	0	0	0	0	0	0
g__Rhodocyclaceae_Unknown_genus232	0	0	0	0	0	0.169719	0	0	0	0.198636	0	0	0	0	0	0	0	0	0	0	0	0	0	0	0	0	0	0	0	0	0	0	0.141123	0	0	0	0	0	0	0	0	0	0	0	0	0	1.51786	1.99733	0
g__Bacillaceae_Unknown_genus118	0	0	0	0	0	0	0	0	0	0	0	0	1.03471	2.51476	0.074001	0	0	0	0	0	0	0	0	0	0	0	0	0	0	0	0	0	0	0.239888	0	0	0	0	0	0	0	0	0	0	0	0	0	0	0
g__Arthrobacter	1.43785	0	0	0	0	0	0	0	0	0	0	1.746	0	0	0	0	0	0	0	0	0	0	0.354715	0.351591	0	0	0	0	0	0	0	0	0	0	0	0	0	0	0	0	0	0	0	0	0	0	0	0.075264	0
g__Ilumatobacter	0	0	0	0.164442	0	0.039325	0	0.02405	0	0.0822	1.58238	0	0.258679	0.19045	0.023791	0	0	0	0	0	0	0	0	0	0	0	0	0	0.028781	0.20464	0	0	0.115333	0	0	0	0	0	0	0.152668	0.112527	0	0	0	0	0.584533	0	0.225792	0.107971
g__Wautersiella	0	0	0	0	0	0.088585	0	0	0	0.789854	0	0	0	0	0	0	0	0	0	1.17765	0	0	0.016251	0.03603	0.087483	0	0.341319	0	0.129517	0	0	0	0	0	0	0	0.062938	0	0	0	0	0	0	0	0	0	0	0	0
g__Ralstonia	0	0	0	0	2.9296	0	0.28888	0	0	0	0	0	0	0	0	0	0	0	0	0	0	0	0	0	0	0.015891	0	0	0	0	0	0	0	0	0	0	0	0	0.343451	0	0	0	0	0	0	0	0	0	0
g__Selenomonas	0	0	0	0	0.210338	0.405049	0	0	0	0	0	0	0	0	0	0	0.316499	0.061203	0	0	0	0.268637	0.623649	0.575672	0	0	0	0	0	0	0	0	0	0	0	0	0	0	0.03039	0	0	0	0	0.569473	0	0	0	0.556815	0.024629
g__Comamonadaceae_Unknown_genus375	0	0	0	0	0	0.05609	0	0	0	0	0.027834	0	0	0	0	0	0	0	0	0	0	0	0	0	0	0	0	0	0	0	0.247865	0.144948	0	0	0	1.08162	0.65356	0	0	0.027901	0	0	0	0	0.82861	0	0	0	0.469518
g__Catonella	0	0	0	0	0.108103	0.05609	0	0	0	0	0	0	0	0	0	0	0.667815	0.842212	0	0.632461	0.254626	0.178551	0.359111	0.373289	0	0	0	0	0	0	0	0	0	0	0	0	0	0	0	0	0	0	0	0	0	0	0	0	0.053395
g__Atopostipes	0	0	0	0	0	0	0	0	0	0	0	0	0	0	0	0	0	0	0	0	0	0	0	0	0	0	0	0	0	0	0	0	0	0	0	0	0	0	0	3.4035	0	0	0	0	0	0	0	0	0
g__Microbacterium	0	0	0	0	0	0	0.220077	0	0	0	0	0	0	0	0	0	0	0.168506	0.305986	0.534067	0	0	0	0	0.091167	0	0	0	0	0	0	0	0	0	0	0	0	0.250203	0	0	0	0	0	0.034197	0	0	0	0	0
g__Ruminococcaceae_Unknown_genus2416	0	0	0	0	0.058685	0	0	0	0	0	0	0	0	0	0	0	0	0.325407	2.59145	0	0	0	0.110291	0.113849	0	0	0	0	0.194369	0	0	0	0	0	0	0	0	0	0	0	0	0	0	0	0	0	0	0	0
g__Lactococcus	0	0	0	0	0	0.413742	0	0	0	0	0	0	0	0	0	0	0	0	0	0	0	0	0	0	0	0	0	0	0.216048	0	0	0	0	0.120053	0.317138	2.17519	0	0.119166	0	0	0	0	0	0	0	0	0	0	0
g__Sphingobacterium	0	0	1.06135	0	0	0	0	0	0	0	0	0	0	0	0	0	0	0.428736	1.03272	0	0	0	0.102432	0.096035	0	0	0	0	0	0	0	0	0	0	0	0	0	0	0	0	0	0	0	0	0	0.626333	0	0	0
g__Eikenella	0	0	0	0	0	0	0	0	0	0.477736	0.033998	2.20628	0	0	0	0	0	0	0.494239	0	0.040997	0	0	0	0	0	0	0	0	0	0	0	0	0	0	0	0	0	0	0.027311	0	0	0	0	0	0	0	0	0
g__Steroidobacter	0	0	0	0	0	0	0	0	0	0	0	0	3.1039	0	0	0	0	0	0	0	0	0	0	0	0	0	0	0	0	0	0	0	0	0	0	0	0	0	0	0	0	0	0	0	0	0	0	0	0
g__Planomicrobium	0	0	0	0	0	0	0	0	0	0	0	0	0	0	0	0	0	0	0	0	0	0	0	0	0	0	3.07236	0	0	0	0	0	0	0	0	0	0	0	0	0	0	0	0	0	0	0	0	0	0
g__Unknown_family_Unknown_genus140	0	0	0	0	0	0	0	0	0	0	0	0	0	0	0	0	0	0	0	0	0	0	0	0	0	0	0	0	0	0	0	0	0	0	0	0	0	0	0	0	0	0	3.03832	0	0	0	0	0	0
g__Phycicoccus	0	0	0	0	0	0	0	0	0	0	0	0	0	0	0	0	0	0	3.01665	0	0	0	0	0	0	0	0	0	0	0	0	0	0	0	0	0	0	0	0	0	0	0	0	0	0	0	0	0	0
g__Arcobacter	0	1.69315	0	0	0	0	0	0	0	0	0.282517	0	0	0	0	0	0	0	0	0	0	0	0	0	0	0	0	0	0	0	0	0	0	0	0	0.460827	0	0	0	0	0	0	0	0.11517	0	0	0	0.413865	0
g__Petrobacter	0.799699	1.61956	0	0	0	0	0.51135	0	0	0	0	0	0	0	0	0	0	0	0	0	0	0	0	0	0	0	0	0	0	0	0	0	0	0	0	0	0	0	0	0	0	0	0	0	0	0	0	0	0
g__Rhodocyclaceae_Unknown_genus207	0	0	0	0	0	0	0	0	0	0	0	0	0	0	0	0	0	0	0	0	0	0	0	0	0	0	0	0	0	0	0	0	0	0	0	1.84254	0	0	0	0	0	1.03363	0	0.047131	0	0	0	0	0
g__Comamonadaceae_Unknown_genus374	0	0	0	0	0.777418	0	0	0	0	0	0	0	0	0	0	0	0	0	0	0	0	0	0	0	0	0	0	0	0	0	0	0	0	0	1.5082	0	0	0	0	0	0	0.621682	0	0	0	0	0	0	0
g__Pedobacter	0	0	0	0	0	0	0	0	0	0	0.112927	0.407095	0	0	0	0	0	0	0	0	0	0	0	0	0	0	0	0	0	0	0	0	0	0	0	0	0	0	0	0	0.112527	0	0	0	0	0	0	2.25757	0
g__Faecalibacterium	0	0	0	0	0	0.44334	0	0	0	0	0	0	0	0.17153	0	0	0	0	0	0.035593	0.446782	0	0	0	0	0	0.716869	0	0	0	0	0	0.893671	0	0.071895	0	0	0	0	0	0.098461	0	0	0	0	0	0	0	0
g__Pediococcus	0	0	0	0	0	0	0	0	0	0	0	0	0	0	0	0	0	0	0	0	0	0	0	0	0	0	0	0	2.56996	0	0	0	0	0	0	0	0	0	0	0	0.256187	0	0	0	0	0	0	0	0
g__Collinsella	0	0	0	0	0	0.22167	0	0	0	0	0	0	0	0	0	0	0	0	2.52019	0	0	0	0	0.014465	0	0	0	0	0	0	0	0	0	0	0	0	0	0	0	0	0	0	0	0	0	0	0	0	0
g__ACK-M1_Unknown_genus79	0	0	0	0	0.495731	0	0	0	0	0	0.211142	0	0	0	0	0	0	0	0	0	0	0	0	0	0	0	0	0	0	0	0	0	0	0	0	0.235328	0	0	0.511937	0.268005	0	0	0.318744	0	0	0	0	0	0.684081
g__ACK-M1_Unknown_genus20	0	0	0	1.04275	0	0	0	0	0	0.202981	0	0	0	0	0	0	0	0	0	0	0	0	0	0	0	0	0	0.037014	0	0.427949	0	0	0	0.311571	0	0	0.060537	0	0.03039	0.098242	0	0	0	0	0.29459	0.093994	0.096914	0	0
g__Prauseria	0	2.61657	0	0	0	0	0	0	0	0	0	0	0	0	0	0	0	0	0	0	0	0	0	0	0.057884	0	0	0	0	0	0	0	0	0	0	0	0	0	0	0	0	0	0	0	0	0	0	0	0
g__Gemmiger	0	0	0	0	0	0	0	0	0	0	0	0	0	0	0	0	0.761157	0	1.72887	0	0	0	0	0	0	0	0	0	0	0	0	0	0	0	0	0	0	0	0	0	0.168791	0	0	0	0	0	0	0	0
g__Kingella	0	0	0	0	0	0	0	0	0	0.91915	0	0.709384	0	0	0	0.048044	0.403872	0.138143	0	0	0	0.263576	0	0	0	0	0	0	0	0	0	0	0	0	0	0	0	0	0	0	0	0	0	0	0	0	0	0	0.160972
g__Aeromonas	0	0	0	0	0	0	0	0	0	0.478431	0	0	0	0	0	0	0	0	0	0	0	0	0	0	0	0	0	0	0	0.235433	0	0	0	0.50396	0	0	0.026924	0	0.050501	0.02181	0	1.13952	0	0.038626	0.029459	0	0	0	0
g__Moryella	0	0	0	0	0	1.67008	0	0	0.54422	0	0	0	0	0	0	0	0	0	0	0	0.280424	0	0	0	0	0	0	0	0	0	0	0	0	0	0	0	0	0	0	0	0	0	0	0	0	0	0	0	0
g__Thermus	0	0	0	0	0	0	0.259149	0	0.23671	0	0	0	0	0	0	0	0	0	0	0	0	0	0	0	0	0	0.853543	0	0	0.080741	0	0.193264	0.0865	0	0.239332	0	0.022466	0.089374	0	0.032813	0	0	0	0	0	0	0	0	0
g__ACK-M1_Unknown_genus64	0.659488	0	0	0	0	0	0	0	0	0	0.304188	0.194366	0.340818	0	0	0	0	0	0	0	0	0	0	0	0	0	0	0	0	0.215551	0	0	0	0.184546	0	0	0.14354	0	0	0	0	0	0	0.076012	0	0	0.196728	0	0.021082
g__Unknown_family_Unknown_genus51	0	0	0	0	0	0	0	0	0	0	0	1.64207	0	0	0	0	0	0	0	0	0	0	0.417586	0.392041	0	0	0	0	0	0	0	0	0	0	0	0	0	0	0	0	0	0	0	0	0	0	0	0	0
g__Tessaracoccus	0	0	0	0	0	0	0	0	0	0	0	0	0	0	0.795761	0	0	0	0	0	0	0.052634	0	0	0	0	0	0	0	0	0	0	0	0	0	0	0	0	0	0	0	1.60325	0	0	0	0	0	0	0
g__Mycobacterium	0	0	0	0	0	0	0	0	0	0	0	0	0.086308	0	0	0	0.089694	0	0	0	0	0.029354	0.143191	0.124296	0.279552	0	0	0	0.226701	0	0.366144	0	0	0	0	1.07507	0	0	0	0	0	0	0	0	0	0	0	0	0
g__Rhodocista	0	0	0	0	0	0	0	0	0	0	0	0	0	0	0	0	0	0	0	1.30274	0	0	0	0	0	1.10846	0	0	0	0	0	0	0	0	0	0	0	0	0	0	0	0	0	0	0	0	0	0	0
g__Tannerella	0	0	0.069735	0	0	0	0	0	0.512659	0	0	0	0	0	0.274984	0	0.134624	0.525866	0	0.106608	0.293113	0.088466	0.013986	0.03603	0	0	0	0.113876	0	0	0	0	0	0	0	0	0.059851	0	0	0	0	0	0	0.02835	0	0	0	0	0
g__Unknown_family_Unknown_genus3	0	0	0	0	0	0.458242	0	0	0	0.043273	0	0	0	0	0	0	0	0	0	0	0	0.180171	0.17809	0.187381	0	0.543137	0	0.611494	0	0	0	0	0	0	0	0	0	0	0	0	0.067516	0	0.070677	0.02392	0	0	0	0	0
g__Carnobacterium	0	0	0	0	0	0	0	0	0	0	0	0	0	2.08049	0	0	0	0	0	0.154008	0	0	0	0	0	0	0	0	0	0	0	0	0	0	0	0	0	0	0	0	0	0	0	0	0	0	0	0	0
g__ACK-M1_Unknown_genus7	0.066226	0	0	0	0	0	0	0	0	0	0	0	0	0	0	0.09103	0	0	0	0	0	0	0	0	0	0	0	0	0	0	0	0	0	0	0	0	0	0.119166	0	0	0	0	0	0	0.235079	0.066791	0	0.53098	0
g__Weeksellaceae_Unknown_genus43	0	0	0	0	0	0	0	0	0	0.051962	0	0	0	0	0	0	0	1.93989	0	0	0	0.184624	0	0	0	0	0	0	0	0	0	0	0	0	0	0	0	0	0	0	0	0	0	0	0	0	0	0.050118	0
g__Megamonas	0	0	0	0	0	2.11445	0	0	0	0	0	0	0	0	0	0	0	0	0	0	0	0	0	0	0	0	0	0	0	0	0	0	0	0	0.035948	0	0	0	0	0	0	0	0	0	0	0	0	0	0
g__Comamonadaceae_Unknown_genus262	0	0	0	0	0	0	0	0	0	0	0	0	2.0991	0	0	0	0	0	0	0	0	0	0	0	0	0	0	0	0	0	0	0	0	0	0	0	0	0	0	0	0	0	0	0	0	0	0	0	0
g__Xenococcaceae_Unknown_genus80	0	0	0	0	0	0	0	0	0	0	0	0	0	0	0	0	0	0	0	0	0	0	0	0	0	0	0	0	0	0	0	0	0	0	0	0	0	0	0	0	0.045011	0	0	0	0	0	1.99322	0	0
g__Moraxella	0	0	0	0	0	0	0	0	0	0	0	0	0	0	0	0	0	0	0	0	0	0	0	0	0.37427	0	0	0	0	0	0	0	0	0	0	0	0	0	0	0	0	1.63421	0	0	0	0	0	0	0
g__Anaerovorax	0	0	0	0	0	0	0	0	0	0	0	0	0	0	0	0	0	0	0	0	0	0	0	0	0	0	0	0	0	1.98845	0	0	0	0	0	0	0	0	0	0	0	0	0	0	0	0	0	0	0
g__Salinicoccus	1.97916	0	0	0	0	0	0	0	0	0	0	0	0	0	0	0	0	0	0	0	0	0	0	0	0	0	0	0	0	0	0	0	0	0	0	0	0	0	0	0	0	0	0	0	0	0	0	0	0
g__Pseudomonadaceae_Unknown_genus29	0	0	0	0	0	0	0	1.93587	0	0	0	0	0	0	0	0	0	0	0	0	0	0	0	0	0	0	0	0	0	0	0	0	0	0	0	0	0	0	0	0	0	0	0	0	0	0	0	0	0
g__Xanthomonas	0	0	0	0	0	0	0	0	0.059071	0	0	0.044867	0	0	0	0	0	0	0	0	0.155342	0	0	0	0	0	0	0	0	0	0	0	0	0	0	0	0.031383	0.983341	0	0	0	0	0	0	0	0.250577	0.409837	0	0
g__Oxalobacteraceae_Unknown_genus88	0	0	0	0	0	0	0.04397	0	0	0	0	0	0	0	0	0	0	0	0	0	0	0	0	0	0	0	0	0	0	0	0	0	0	0	0	0	1.46969	0	0	0	0	0	0	0	0	0	0	0	0.408045
g__Gemellaceae_Unknown_genus5	0	0	0	0	0	0	0	0	0	0	0	0	0	0	0.35059	0	0	1.41545	0	0	0	0	0	0	0	0	0	0	0	0	0	0	0	0	0	0	0	0	0	0	0	0	0	0.045714	0	0	0	0	0
g__Sneathia	0	0	0	0	0	0	0	0	0	0	0	0	0	0	0	0	0	0	0	0	0	0	0	0	0	0	0	0	0	0	0	0	0	0	0	0	0	0	1.83189	0	0	0	0	0	0	0	0	0	0
g__Gardnerella	0	0	0	0	0	0	0	0	0	0	0	0	0	0	0	0	0	0	0	0	0	0	0	0	0	0	0	0	0	0	0	0	0	0	0	0	0	0	0	0	0	0	1.82287	0	0	0	0	0	0
g__ACK-M1_Unknown_genus46	0	0	0	0	0	0	0	0	0	0	0.075948	0.02356	0	0	0	0	0	0	0	0	0	0	0	0	0	0	0.204889	0	0	0	0.936142	0	0	0.047934	0.125737	0	0.082317	0	0	0	0.07033	0	0	0.230164	0	0	0	0	0
g__Clostridium_XlVa	0	0	0	0	0	0	0	0	0	0	0	0	0	0	0.313663	0.063905	0	0	0	0	0	0	0	0	0.055779	0	0	0	0	0	0.379897	0	0	0	0	0.072275	0	0	0.053853	0	0.056264	0	0	0.181969	0	0	0	0	0.582218
g__Mogibacterium	0	0	0	0	0	0.157715	0	0.03218	0	0	0	0	0	0	0	1.40821	0	0	0	0	0	0.057088	0	0.016876	0	0	0	0	0	0	0	0	0	0	0	0	0	0	0.040445	0	0	0	0	0	0	0	0	0	0
g__Moraxellaceae_Unknown_genus25	0	0	0	0	0	0	0	0	0	0	0	0	0	0	0	1.70452	0	0	0	0	0	0	0	0	0	0	0	0	0	0	0	0	0	0	0	0	0	0	0	0	0	0	0	0	0	0	0	0	0
g__Alicycliphilus	0	0	0	0	0	0	0	0	0	0	0	0	0	0	0	0	0	0	0.25818	1.41414	0	0	0	0	0	0	0	0	0	0	0	0	0	0	0	0	0	0	0	0	0	0	0	0	0	0	0	0	0
g__Fusobacteriaceae_Unknown_genus4	0	1.44023	0	0	0	0	0	0	0	0	0	0	0	0	0.031673	0	0	0	0	0	0	0	0	0	0	0	0	0	0	0	0	0	0	0	0	0	0	0	0	0	0	0	0	0	0	0	0	0.180668	0
g__Exiguobacterium	0	0	0	0	0	0	0	0	0	0	0	0	0	0	0	0	0	0	0	0	0	0	0.856085	0.791046	0	0	0	0	0	0	0	0	0	0	0	0	0	0	0	0	0	0	0	0	0	0	0	0	0
g__Gracilibacillus	0	0	0	0	0	0	0	0	0	0	0	0	0	0	0	0	0	0	0	0	0	0	0	0	0	1.63406	0	0	0	0	0	0	0	0	0	0	0	0	0	0	0	0	0	0	0	0	0	0	0
g__Dietzia	0	0	0	0	0	0	0	0	0	0	0	0	0	0	0	0	0	0	0	0	0	0	0	0	0	0	0	0	0	0	0	0	1.49901	0	0	0	0	0.134173	0	0	0	0	0	0	0	0	0	0	0
g__Massilia	0	0	0	0	0	0	0.220191	0	0	0	0	0	0.103471	0	0	0	0	0	0	0	0.25365	0.046156	0.160374	0.167558	0	0	0	0	0	0	0	0	0	0	0.028758	0	0.058308	0	0	0	0.354649	0	0	0	0	0	0	0.225792	0
g__Lachnospiraceae_Unknown_genus3239	0	0	0	0	0.054052	0	0	0	0.354852	0	0	0	0	0	0.196605	0.643189	0	0	0	0	0	0	0	0	0	0	0	0	0.267817	0	0	0	0.0692	0	0	0	0	0	0	0	0.028132	0	0	0	0	0	0	0	0
g__Azotobacter	0	0	0	0	0	0	0	0	0	0	0	0	0	0	0	0	0	0	0	1.48858	0	0	0	0.070586	0	0	0	0	0	0	0	0	0	0	0	0	0	0	0	0	0	0	0	0	0	0	0	0	0
g__Kaistobacter	0	0	0	0	0	0	0	0	0	0	0	0	0	0	0	0.294469	0	0	0	0.402646	0	0	0	0	0.039466	0	0.477994	0	0	0	0	0	0	0	0	0.108316	0	0	0	0	0	0	0.057935	0	0	0	0	0	0
g__Rhodospirillaceae_Unknown_genus136	0	0	0	0	0	0	0	0	0	0	0	0	0	0	0	0	0	0	0	0	0	0	0	0	0	0	0	0	0	0	0	0	0	0	0	0	0	0	0	0.829165	0.703483	0	0	0	0	0	0	0	0
g__Fodinicurvata	0	0	0	0	0	0	0	0	0	0	0	0	0	0	0	0	0	0	1.51983	0	0	0	0	0	0	0	0	0	0	0	0	0	0	0	0	0	0	0	0	0	0	0	0	0	0	0	0	0	0
g__Elizabethkingia	0.078834	0.17227	0	0.206209	0	0.029597	0	0	0	0.086545	0.410555	0	0	0	0	0	0	0	0	0	0	0	0	0	0	0	0	0	0	0	0	0	0.144166	0	0	0	0	0	0	0	0	0.054661	0	0	0	0	0	0	0.06167
g__Rhodobacteraceae_Unknown_genus503	0.034498	0	0	0	0	0	0	0	0.059071	0	0.039564	0.042095	0.129217	0.057117	0	0.048044	0	0	0	0	0	0	0	0	0	0	0	0	0.032332	0.055767	0	0.101154	0.072083	0.047934	0.035948	0	0.094321	0	0.03039	0.038118	0	0.017124	0.086803	0.021262	0.10281	0.062589	0.052381	0.075264	0.025614
g__Oxalobacteraceae_Unknown_genus62	0	0	0	0	0	0	0	0	0	0	0	0	0	0	0	0	0	0	0	0	0	0	0	0	0	0	0	0	0	0.793343	0	0	0	0	0	0	0	0	0	0	0	0	0	0	0	0	0	0.620884	0
g__Gemellaceae_Unknown_genus10	0	0	0	0	0.08463	0	0	0	0	0.280663	0	0	0	0	0	0	0	0	0	0	0.127592	0	0	0	0	0	0	0.640954	0	0	0	0	0.024348	0	0	0	0	0	0	0	0	0	0	0	0	0	0	0	0.216337
g__Salinispora	0	0	0	0	0	0	0	0	0	0	0	0	0	0	0	0	0	0	0	0	0	0	0	0	0	0	0	0	0	0	0	1.35332	0	0	0	0	0	0	0	0	0	0	0	0	0	0	0	0	0
g__Sphingomonadaceae_Unknown_genus104	0	0	0	0	0	0	0	0	0	0	0	0.134774	0	0	0	0.624109	0	0	0	0	0	0	0	0	0	0	0	0	0	0	0	0	0	0	0	0	0	0	0	0	0	0	0.590303	0	0	0	0	0	0
g__Propionibacterium	0	0	0	0	0	0	0.290475	0	0	0	0	0	0	0	0	0	0	0.237339	0	0.484271	0.088966	0	0	0	0	0.24286	0	0	0	0	0	0	0	0	0	0	0	0	0	0	0	0	0	0	0	0	0	0	0
g__Lachnospiraceae_Unknown_genus1881	0	0	0	0	0.781125	0	0	0	0	0	0	0	0	0	0	0	0	0	0	0	0	0	0	0	0	0.320965	0	0.108777	0	0	0	0	0	0	0	0	0	0	0.121336	0	0	0	0	0	0	0	0	0	0
g__Agrobacterium	0.236363	0	0	0	0	0	0	0	0	0	0	0	0	0	0	0	0	0	0	0	0	0	0.505499	0.561072	0	0	0	0	0	0	0	0	0	0	0	0	0	0	0	0	0	0	0	0	0	0	0	0	0
g__Comamonadaceae_Unknown_genus387	0	0	0	0	0	0	0	0	0	0	0	0	0	0	0	0	0	0	0	0	0	0	0	0	0	0	0	0	0	0	0	0	0	0	0	0	0	0	0	1.30033	0	0	0	0	0	0	0	0	0
g__Oceanobacillus	0	0	0	0	0	0	0	0	0	0	0	0	0	0	0	0	0.730651	0	0	0	0.2312	0	0	0	0	0	0	0	0	0	0	0	0	0	0	0	0	0	0	0	0.337769	0	0	0	0	0	0	0	0
g__Unknown_family_Unknown_genus39	0	0	0	0	0.24802	0	0	0	0	0	0	0	0	0	0	0	0	0	0	0	0	0	0	0	0.095113	0	0	0	0	0	0	0.78567	0	0	0	0	0	0	0	0.152668	0	0	0	0	0	0	0	0	0
g__Rhodocyclaceae_Unknown_genus187	0	0	0	0	0	0.190624	0	0	0	0	0	0	0	0	0	0	0	0	0	0	0	0	0	0	0	0	0	0	0	0	0	0	0	0	0	0	0	0	0	0.870623	0.204049	0	0	0	0	0	0	0	0
g__Bradyrhizobium	0.078834	0.035681	0	0.086963	0	0	0	0	0	0	0	0	0	0	0	0	0	0	0.718272	0.201409	0	0.070246	0	0	0	0	0	0	0	0	0	0	0	0	0	0	0	0	0	0	0	0	0	0.073886	0	0	0	0	0
g__Dorea	0	0	0	0	0	0.077615	0	0	0	0	0	0	0	0	0	0.12804	0	0	0	0	0	0	0	0	0	0	0	0	0.92867	0	0	0	0	0	0	0	0	0	0	0	0	0	0	0	0	0	0.09316	0	0
g__Unknown_family_Unknown_genus179	0	0	0	0	0	0	0	0	0	0	0	0.336763	0	0	0	0	0	0	0	0	0	0	0	0	0	0.472528	0	0	0	0	0	0	0	0	0.287262	0	0	0	0	0	0.098461	0	0	0	0	0	0	0	0
g__Phascolarctobacterium	0	0	0	0	0	0.892682	0	0	0	0	0	0	0	0	0	0	0	0	0	0	0	0	0	0.025181	0	0	0	0	0	0	0	0	0	0	0	0	0	0	0	0	0.274379	0	0	0	0	0	0	0	0
g__Comamonadaceae_Unknown_genus421	0	0	0	1.1852	0	0	0	0	0	0	0	0	0	0	0	0	0	0	0	0	0	0	0	0	0	0	0	0	0	0	0	0	0	0	0	0	0	0	0	0	0	0	0	0	0	0	0	0	0
g__Comamonadaceae_Unknown_genus220	0	0	0	0	0	0	0	0	0	0.581138	0	0	0	0	0	0	0	0	0	0	0	0	0	0	0	0	0	0	0	0	0	0	0	0	0	0	0	0	0	0	0	0	0	0	0.580086	0	0	0	0
g__Lysinibacillus	0	0	0.125634	0	0	0	0	0	0	0	0	0	0	0	0	0	0	0	0	0	0	0	0	0	0.038019	0	0	0	0	0	0	0	0	0	0	0	0	0	0	0	0	0	0	0	0	0	0	0.993242	0
g__Azospira	0	0	0	0	0	0	0	0	0	0	0	0	0	0	0	0	0	0	0	1.14411	0	0	0	0	0	0	0	0	0	0	0	0	0	0	0	0	0	0	0	0	0	0	0	0	0	0	0	0	0
g__Meiothermus	0	0	0	0	0	0	0	0.12855	0	0	0	0	0	0	0	0	0	0	0	0	0	0	0	0	0	0	0.921758	0	0	0.031035	0	0	0	0	0	0	0	0	0	0.058159	0	0	0	0	0	0	0	0	0
g__Finegoldia	0	0	0	0	0	0	0	0	0	0	0	0	0	0	0	0	0	0	0	0	0	0	0	0	0	0	0	0	0	0	0	0	0	0	0	0	0	1.1323	0	0	0	0	0	0	0	0	0	0	0
g__Rhodospirillaceae_Unknown_genus177	0	0	0	0	0	0	0	0	0	0	0	0	0	0	0	0	0	0	0	0	0	0	0	0	0	0	0	0	0	0	0	0	0	0	0	0	0	0	0	0	0	0	0	0	0	0	0	0	0
g__Weeksellaceae_Unknown_genus44	0	0	0	0	0	0	0	0	0	0	0	0	0	0	0	0	0.777902	0	0	0	0.227574	0.114176	0	0	0	0	0	0	0	0	0	0	0	0	0	0	0	0	0	0	0	0	0	0	0	0	0	0	0
g__Ochrobactrum	0	0	0	0.212666	0	0	0	0	0	0	0	0.098222	0	0	0	0	0	0.168506	0	0	0	0	0.042491	0	0	0	0	0	0	0	0	0	0	0	0	0.08673	0	0	0	0	0	0	0	0	0	0.438344	0	0	0.071915
g__Streptomyces	0	0	0	0	0	0	0	0	0	0	0	0	0	0	0	0	1.07417	0	0	0	0	0	0.017449	0	0	0	0	0	0	0	0	0	0	0	0	0	0	0	0	0	0	0	0	0	0	0	0	0	0
g__Trichococcus	0	0	0	0	0	0	0	0	0	0	0	0	0	0	0	0	0	0	0	0	0	0	0	0	0	1.07758	0	0	0	0	0	0	0	0	0	0	0	0	0	0	0	0	0	0	0	0	0	0	0
g__Pandoraea	0	0	0	0	0	0	0	0	0	0	0	0	0	0	0	0	0	0	0	0	0	0	0	0	0	0	0	0	0	0	0	0	0	0	0	0	0	0	0	1.07457	0	0	0	0	0	0	0	0	0
g__Bifidobacterium	0	0	0	0	0	0.594845	0	0	0	0	0	0	0	0	0	0	0	0	0	0.035593	0	0	0	0	0	0	0	0	0	0	0	0	0	0	0	0.233015	0	0	0	0	0.078769	0	0	0	0	0	0.128138	0	0
g__Comamonadaceae_Unknown_genus404	0	0	0	0	0	0	0	0	0	0	0	0	0.195174	0	0	0	0	0	0	0	0	0	0	0	0	0	0	0	0	0	0	0	0	0	0	0.166329	0	0	0	0.252286	0	0	0	0.425422	0	0	0	0	0
g__Clostridium_sensu_stricto	0	0	0	0	0	0	0	0	0	0	0	0	0	0	0	0	0	0	0	0.909676	0.129126	0	0	0	0	0	0	0	0	0	0	0	0	0	0	0	0	0	0	0	0	0	0	0	0	0	0	0	0
g__Psychrobacter	0	0	0	0	0	0	0	0	0	0	0	0	0	0	0	0	0.711419	0	0	0	0	0	0.1344	0.165683	0	0	0	0	0	0	0	0	0	0	0	0	0	0	0	0	0	0	0	0	0	0	0	0	0
g__ACK-M1_Unknown_genus27	0	0.847412	0	0	0	0	0	0	0	0.057349	0	0	0	0	0	0	0	0	0	0	0	0	0	0	0	0	0	0	0	0	0	0	0	0	0	0.097909	0	0	0	0	0	0	0	0	0	0	0	0	0
g__Unknown_family_Unknown_genus115	0	0	0	0	0	0	0	0	0	0	0	0	0	0	0	0	0	0	0	0	0	0	0	0	0	0	0	0	0	0	0	0	0	0	0	0	0	0	0	0	0	0	0	0	0	0	0	0.98928	0
g__Azohydromonas	0.988678	0	0	0	0	0	0	0	0	0	0	0	0	0	0	0	0	0	0	0	0	0	0	0	0	0	0	0	0	0	0	0	0	0	0	0	0	0	0	0	0	0	0	0	0	0	0	0	0
g__Staphylococcaceae_Unknown_genus3	0.203527	0	0	0	0	0	0.690988	0	0	0	0	0	0	0	0	0	0	0	0	0	0	0	0	0	0	0	0	0	0	0	0	0	0	0	0	0	0	0	0	0	0	0.081923	0	0	0	0	0	0	0
g__Filifactor	0	0	0	0	0	0	0	0	0.213039	0	0	0	0	0	0	0	0	0	0	0.461854	0.129126	0	0	0	0	0	0	0	0	0	0	0	0	0	0	0	0	0	0	0	0	0	0	0.164782	0	0	0	0	0
g__Methylophilaceae_Unknown_genus20	0	0	0	0.069611	0	0	0	0	0	0	0	0	0	0	0.302424	0	0	0	0	0	0	0	0	0	0	0	0	0	0	0	0	0.05974	0	0	0.043137	0	0	0	0	0	0.141784	0	0	0.344448	0	0	0	0	0
g__Bosea	0	0	0	0	0	0	0	0	0	0	0	0	0	0.48014	0	0	0.102792	0	0	0.18481	0	0	0	0	0	0	0	0	0	0	0	0	0	0	0	0.135492	0	0	0	0	0.056264	0	0	0	0	0	0	0	0
g__Rhodocyclaceae_Unknown_genus75	0	0	0	0	0	0	0	0	0	0	0	0	0.195174	0	0	0	0	0	0	0	0	0	0	0	0	0	0	0	0	0.054554	0	0	0	0.375846	0	0.200058	0	0	0	0	0	0	0	0.132712	0	0	0	0	0
g__Mycoplasma	0	0	0	0	0	0	0	0	0	0	0	0	0	0	0	0	0.691192	0	0	0	0	0.030771	0	0	0	0	0	0.158444	0	0	0	0	0	0	0	0	0	0	0	0	0	0	0	0.072469	0	0	0	0	0
g__Desulfovibrio	0	0	0	0.763699	0	0	0	0	0	0	0	0	0	0	0	0	0	0	0	0	0	0	0	0	0	0	0	0	0	0	0	0	0	0.161886	0	0	0	0	0	0	0	0	0	0	0	0	0	0	0
g__Blautia	0	0	0.195369	0	0	0	0	0	0	0	0	0	0.172371	0	0	0	0.052059	0	0.053596	0.059208	0	0.093729	0	0	0.273895	0	0	0	0	0	0	0	0	0	0	0	0	0	0	0	0	0	0	0	0	0	0	0	0
g__Marinobacter	0	0	0	0	0	0.048018	0.069714	0	0	0	0	0	0	0	0	0	0	0	0	0	0	0	0	0	0	0	0	0	0	0	0	0	0	0	0	0	0.323264	0	0	0	0	0.07658	0	0	0	0	0	0	0
g__Unknown_family_Unknown_genus168	0	0	0	0	0	0	0	0	0	0	0	0	0	0	0	0	0	0.042126	0	0.701765	0	0.140493	0	0	0	0	0	0	0	0	0	0	0	0	0	0	0	0	0	0	0	0	0	0	0	0	0	0	0
g__Unknown_family_Unknown_genus89	0	0	0	0	0	0	0	0	0	0	0	0	0	0	0	0	0	0	0	0	0	0.052634	0	0	0	0.812532	0	0	0	0	0	0	0	0	0	0	0	0	0	0	0	0	0	0	0	0	0	0	0
g__Chryseobacterium	0	0	0	0	0	0	0	0	0	0	0	0	0	0	0	0	0	0	0	0.118415	0	0.041095	0.065135	0.067238	0	0	0	0	0.172689	0	0	0	0	0	0	0	0.077858	0	0	0	0.084395	0	0	0	0	0	0	0	0
g__Unknown_family_Unknown_genus82	0	0	0	0	0.758577	0	0	0	0	0.086545	0	0	0	0	0	0	0	0	0	0	0	0	0	0	0	0	0	0	0	0	0	0	0	0	0	0	0	0	0	0	0	0	0	0	0	0	0	0	0
g__Unknown_family_Unknown_genus37	0	0	0	0	0	0	0	0	0	0	0	0	0	0.838371	0	0	0	0	0	0	0	0	0	0	0	0	0	0	0	0	0	0	0	0	0	0	0	0	0	0	0	0	0	0	0	0	0	0	0
g__Unknown_family_Unknown_genus4	0	0	0	0	0	0	0	0	0	0	0	0	0	0	0	0	0	0	0	0	0	0	0	0	0	0	0	0	0	0	0	0	0	0	0.610471	0	0.215567	0	0	0	0	0	0	0	0	0	0	0	0
g__Z-35	0	0	0	0	0	0	0.581519	0	0	0	0	0	0	0	0	0	0	0	0	0	0	0	0	0	0	0	0	0	0	0	0	0	0	0	0	0	0	0	0	0	0	0	0	0.238669	0	0	0	0	0
g__Unknown_family_Unknown_genus32	0	0	0	0	0	0	0	0	0.059071	0	0	0	0	0	0	0	0.655215	0	0	0	0	0	0	0	0	0	0	0	0	0	0	0	0	0	0	0	0	0	0	0	0	0	0	0.085226	0	0	0	0	0
g__Peptococcus	0	0	0	0	0	0	0	0	0	0	0	0	0	0	0	0	0	0.299654	0	0	0	0	0.23883	0.253681	0	0	0	0	0	0	0	0	0	0	0	0	0	0	0	0	0	0	0	0	0	0	0	0	0
g__Bacteroides	0	0	0	0	0	0.620717	0	0	0	0	0	0	0	0	0.023791	0	0	0	0	0.059208	0	0	0	0.081033	0	0	0	0	0	0	0	0	0	0	0	0	0	0	0	0	0	0	0	0	0	0	0	0	0
g__Methylibium	0	0	0	0	0	0	0	0	0	0	0	0	0	0	0	0	0	0	0	0	0	0	0.279989	0.341278	0	0.162506	0	0	0	0	0	0	0	0	0	0	0	0	0	0	0	0	0	0	0	0	0	0	0
g__Anoxybacillus	0	0.053521	0	0	0	0	0	0	0	0	0	0	0	0	0	0	0	0	0	0	0	0	0	0	0.302837	0	0.163814	0	0	0	0	0	0.046133	0	0.086115	0	0	0.089374	0	0.02181	0	0	0	0	0	0	0	0	0
g__Paenibacillus	0	0.035681	0	0	0	0	0	0	0.118355	0	0	0	0	0.200088	0	0	0	0	0	0	0	0	0	0	0	0	0	0	0	0	0	0	0	0	0	0	0	0	0	0	0	0	0	0	0	0	0	0.150528	0
g__Fluviicola	0	0	0	0	0	0	0	0	0	0.069167	0	0	0	0	0	0	0	0	0	0	0	0	0	0	0	0	0	0	0	0	0	0	0	0.671947	0	0	0	0	0	0	0	0	0	0	0	0	0	0	0
g__Clostridium_XVIII	0	0	0	0	0	0.734139	0	0	0	0	0	0	0	0	0	0	0	0	0	0	0	0	0	0	0	0	0	0	0	0	0	0	0	0	0	0	0	0	0	0	0	0	0	0	0	0	0	0	0
g__Unknown_family_Unknown_genus41	0	0	0.536564	0	0	0	0	0	0	0	0	0	0	0	0	0	0	0	0	0	0	0	0	0	0	0	0	0	0	0	0	0	0	0	0	0	0	0	0	0	0	0	0.190928	0	0	0	0	0	0
g__ACK-M1_Unknown_genus28	0	0	0	0	0	0	0	0	0	0	0	0	0	0	0	0	0	0	0	0	0	0	0	0	0	0	0	0	0	0	0	0	0	0.162104	0	0	0	0	0	0	0	0	0	0	0	0	0	0.562326	0
g__Rhodocyclaceae_Unknown_genus196	0	0	0	0	0	0	0	0	0	0	0	0	0	0	0	0	0	0	0	0	0	0	0	0	0	0	0	0	0.242774	0	0	0	0	0	0	0	0	0	0	0	0	0	0	0	0	0	0.474674	0	0
g__Unknown_family_Unknown_genus12	0	0.659532	0	0	0	0	0	0	0	0	0	0	0	0	0	0	0	0	0	0	0	0	0	0	0	0	0	0	0	0.044371	0	0	0	0	0	0	0	0	0	0	0	0	0	0	0	0	0	0	0
g__Rhodospirillaceae_Unknown_genus169	0.695926	0	0	0	0	0	0	0	0	0	0	0	0	0	0	0	0	0	0	0	0	0	0	0	0	0	0	0	0	0	0	0	0	0	0	0	0	0	0	0	0	0	0	0	0	0	0	0	0
g__Enterobacteriaceae_Unknown_genus66	0	0	0	0	0	0	0	0	0	0	0	0	0	0	0	0	0	0	0	0	0	0	0	0	0	0	0	0	0	0	0	0	0	0.682623	0	0	0	0	0	0	0	0	0	0	0	0	0	0	0
g__Weeksellaceae_Unknown_genus3	0	0	0.669677	0	0	0	0	0	0	0	0	0	0	0	0	0	0	0	0	0	0	0	0	0	0	0	0	0	0	0	0	0	0	0	0	0	0	0	0	0	0	0	0	0	0	0	0	0	0
g__Bacillaceae_Unknown_genus201	0	0	0	0	0	0	0	0	0	0	0	0	0	0	0	0	0	0	0.655323	0	0	0	0	0	0	0	0	0	0	0	0	0	0	0	0	0	0	0	0	0	0	0	0	0	0	0	0	0	0
g__Mesorhizobium	0	0	0	0	0	0	0	0	0	0	0.022665	0	0	0	0	0	0.569997	0	0	0	0	0	0	0	0	0	0	0	0	0	0	0	0	0	0	0	0	0	0	0	0	0	0	0	0.05872	0	0	0	0
g__Achromobacter	0	0	0	0	0	0	0	0	0	0	0	0	0	0	0	0	0	0	0	0	0	0	0	0	0	0	0	0	0	0	0	0	0.023067	0	0	0.178857	0	0	0.153514	0.253072	0	0	0	0.042702	0	0	0	0	0
g__Rhodoplanes	0	0	0	0	0	0	0	0	0	0	0	0.252572	0	0	0	0	0	0	0	0	0	0	0	0	0	0	0	0	0	0.041219	0	0	0	0	0	0.036234	0	0	0	0.141862	0	0	0.108504	0	0.05872	0	0	0	0
g__Unknown_family_Unknown_genus49	0	0	0.636212	0	0	0	0	0	0	0	0	0	0	0	0	0	0	0	0	0	0	0	0	0	0	0	0	0	0	0	0	0	0	0	0	0	0	0	0	0	0	0	0	0	0	0	0	0	0
g__Paenibacillaceae_Unknown_genus6	0	0	0	0	0	0	0	0	0	0	0	0	0	0	0	0	0	0.614093	0	0	0	0	0	0	0	0	0	0	0	0	0	0	0	0	0	0	0	0	0	0	0	0	0	0	0	0	0	0	0
g__Riemerella	0	0	0	0	0	0	0	0	0	0	0	0	0	0	0	0	0	0	0	0	0	0	0	0	0	0	0	0	0	0	0	0	0	0	0	0	0	0	0	0	0	0	0	0	0	0	0	0	0
g__Intrasporangiaceae_Unknown_genus8	0	0.600064	0	0	0	0	0	0	0	0	0	0	0	0	0	0	0	0	0	0	0	0	0	0	0	0	0	0	0	0	0	0	0	0	0	0	0	0	0	0	0	0	0	0	0	0	0	0	0
g__Rhodocyclaceae_Unknown_genus16	0	0.050176	0	0	0	0.059609	0	0	0	0	0	0	0	0	0	0	0	0	0	0	0	0	0	0	0	0	0	0	0	0	0	0	0	0	0	0	0	0	0	0	0.481804	0	0	0	0	0	0	0	0
g__Curvibacter	0	0	0.083756	0	0	0	0	0	0	0	0	0	0	0	0	0	0	0	0	0	0	0	0	0	0	0	0	0.144847	0	0	0	0	0	0	0	0	0	0	0	0	0	0	0	0	0	0	0	0	0.35603
g__Afipia	0	0	0	0	0	0	0	0	0	0	0	0	0	0	0	0	0.581105	0	0	0	0	0	0	0	0	0	0	0	0	0	0	0	0	0	0	0	0	0	0	0	0	0	0	0	0	0	0	0	0
g__Allobaculum	0	0	0	0	0	0	0	0	0	0	0	0	0	0	0	0	0	0	0	0	0	0	0	0.468118	0	0	0	0	0	0	0	0	0	0	0	0	0	0	0	0	0	0	0	0	0	0	0.098961	0	0
g__Lysobacter	0	0	0	0.289943	0	0	0	0	0	0	0	0	0	0	0	0	0.219842	0	0	0	0	0	0	0	0	0	0	0	0	0	0	0	0	0	0	0	0	0	0	0	0.056264	0	0	0	0	0	0	0	0
g__Marmoricola	0	0	0	0	0	0	0	0	0	0.0822	0	0	0	0	0	0.479978	0	0	0	0	0	0	0	0	0	0	0	0	0	0	0	0	0	0	0	0	0	0	0	0	0	0	0	0	0	0	0	0	0
g__Pseudoxanthomonas	0	0.156846	0.089365	0	0	0	0	0	0	0	0	0	0	0	0	0	0	0	0	0	0	0	0	0	0.054726	0	0	0	0	0	0	0	0.080733	0	0	0	0	0	0	0	0	0	0	0	0	0.175382	0	0	0
g__Aquabacterium	0	0	0	0	0	0	0	0	0	0.041535	0	0	0	0	0	0	0	0	0	0	0.036953	0	0	0	0	0	0	0	0.025978	0	0	0	0	0	0	0	0	0	0	0	0	0	0	0	0	0.450951	0	0	0
g__Cupriavidus	0	0	0	0	0	0	0	0	0	0	0	0	0	0	0	0	0	0	0	0	0	0	0	0	0	0	0	0	0	0	0.325495	0	0.023067	0	0.179579	0	0	0	0.027038	0	0	0	0	0	0	0	0	0	0
g__Unknown_family_Unknown_genus33	0	0	0	0	0	0	0	0	0	0	0	0	0	0	0	0	0	0	0	0	0	0	0.274128	0.263057	0	0	0	0	0	0	0	0	0	0	0	0	0	0	0	0	0	0	0	0	0	0	0	0	0
g__Synechococcus	0	0	0	0	0	0	0	0	0	0	0	0	0	0	0	0	0	0	0	0	0	0	0	0	0	0	0	0	0	0	0	0	0	0	0	0	0	0	0	0.436392	0	0.099047	0	0	0	0	0	0	0
g__Sphaerobacter	0	0	0	0	0	0	0	0	0	0	0	0	0	0	0	0	0	0	0	0	0	0	0.165836	0.230644	0	0	0.136674	0	0	0	0	0	0	0	0	0	0	0	0	0	0	0	0	0	0	0	0	0	0
g__Coprothermobacter	0	0	0	0	0	0	0.531968	0	0	0	0	0	0	0	0	0	0	0	0	0	0	0	0	0	0	0	0	0	0	0	0	0	0	0	0	0	0	0	0	0	0	0	0	0	0	0	0	0	0
g__Blastomonas	0	0	0	0.067593	0	0	0	0	0	0	0	0	0	0	0	0	0	0	0	0	0	0	0	0	0.074196	0	0	0	0.064852	0	0	0	0	0	0	0.027175	0.031383	0	0	0	0	0	0	0	0	0	0.122166	0	0
g__ACK-M1_Unknown_genus36	0	0	0	0	0	0	0	0	0	0	0	0	0	0	0	0	0	0	0	0	0	0	0	0	0	0	0	0	0	0	0	0.279185	0	0	0	0	0	0	0	0	0	0.246043	0	0	0	0	0	0	0
g__Algoriphagus	0	0	0	0	0	0	0	0	0	0	0	0	0	0	0	0	0	0	0	0	0	0	0	0	0	0	0	0	0	0	0	0	0	0.263855	0	0	0	0	0	0	0	0	0	0.255856	0	0	0	0	0
g__Rubellimicrobium	0	0	0	0.077278	0	0	0	0	0	0	0	0.182413	0	0	0	0.083904	0	0	0	0	0	0	0	0	0	0	0	0	0	0	0	0	0	0.096086	0	0	0	0	0	0	0	0.078635	0	0	0	0	0	0	0
g__Raoultella	0	0	0	0.251002	0	0	0	0	0	0	0	0	0	0	0	0	0	0	0	0	0	0	0	0	0	0	0	0	0	0	0	0	0	0	0	0	0	0	0	0.151686	0	0.083019	0	0	0	0	0	0	0
g__Rhodospirillaceae_Unknown_genus512	0	0	0	0	0.090189	0	0	0	0	0	0	0	0	0	0	0	0	0	0	0	0	0	0	0	0	0	0	0	0	0	0	0	0	0	0	0	0.026924	0	0	0	0	0	0	0	0	0	0	0	0
g__Aeromonadaceae_Unknown_genus39	0	0	0	0	0	0	0	0	0	0	0	0	0	0	0	0	0	0	0	0	0	0	0	0	0	0	0	0	0	0	0	0	0	0	0	0	0	0	0	0	0	0	0	0.473793	0	0	0	0	0
g__Unknown_family_Unknown_genus23	0	0	0	0	0	0	0	0	0	0	0	0	0	0	0	0	0	0	0	0	0	0	0	0	0	0	0	0	0	0	0	0	0	0	0	0	0	0	0	0	0	0	0	0	0.470158	0	0	0	0
g__Martelella	0	0	0	0	0	0	0	0	0	0	0	0	0	0	0	0	0	0	0	0	0	0	0	0	0	0	0	0	0.410417	0	0	0	0	0	0	0	0.053849	0	0	0	0	0	0	0	0	0	0	0	0
g__F16_Unknown_genus18	0	0	0	0	0	0.22167	0	0	0	0	0	0	0	0	0	0	0	0	0	0	0.239845	0	0	0	0	0	0	0	0	0	0	0	0	0	0	0	0	0	0	0	0	0	0	0	0	0	0	0	0
g__Trebouxiophyceae_Unknown_genus2	0	0	0	0	0	0	0	0	0	0	0	0	0	0	0	0	0	0	0	0	0	0	0	0	0	0	0	0	0	0	0	0	0	0.35994	0	0	0.09878	0	0	0	0	0	0	0	0	0	0	0	0
g__Paludibacter	0	0	0	0	0	0	0	0	0	0	0	0	0	0	0	0	0	0.416019	0	0	0	0	0	0	0	0	0	0.037014	0	0	0	0	0	0	0	0	0	0	0	0	0	0	0	0	0	0	0	0	0
g__TG5	0	0	0	0	0	0	0	0	0	0	0	0	0	0	0	0	0	0	0	0.450731	0	0	0	0	0	0	0	0	0	0	0	0	0	0	0	0	0	0	0	0	0	0	0	0	0	0	0	0	0
g__Methylosinus	0	0	0	0	0	0	0	0	0	0	0	0	0	0	0	0	0	0	0	0	0	0	0	0	0	0	0	0	0	0	0	0.174937	0	0	0	0	0	0	0.03039	0	0	0	0	0.034197	0.117638	0	0	0	0
g__Crenothrix	0	0	0	0	0	0	0	0	0	0	0.072369	0	0	0	0	0	0	0	0	0	0	0	0	0	0	0	0	0	0	0	0	0	0	0	0	0	0.377285	0	0	0	0	0	0	0	0	0	0	0	0
g__ACK-M1_Unknown_genus56	0	0	0	0	0	0	0	0	0	0	0	0	0	0	0	0	0	0	0	0	0	0	0	0	0	0	0	0	0	0	0	0	0	0	0	0	0.242148	0	0	0	0.088334	0	0	0.109146	0	0	0	0	0
g__Sphingobium	0	0	0	0	0	0	0	0	0	0	0	0	0	0	0	0	0	0	0	0.130223	0	0	0.096038	0.090141	0	0.045874	0	0	0	0	0	0	0.057667	0	0	0	0	0	0	0	0	0	0	0	0	0	0	0	0
g__Isoptericola	0	0	0	0	0	0	0	0	0	0	0	0	0	0	0	0	0	0	0	0	0	0	0	0	0.412684	0	0	0	0	0	0	0	0	0	0	0	0	0	0	0	0	0	0	0	0	0	0	0	0
g__Leptotrichiaceae_Unknown_genus1	0	0	0	0	0	0	0	0	0	0	0	0	0	0	0	0	0	0	0	0	0	0	0	0	0	0	0	0	0	0	0	0	0	0	0	0	0	0	0	0	0	0	0	0	0	0	0	0	0.404104
g__Cytophaga	0	0	0	0	0	0	0	0	0	0	0	0	0	0	0	0	0	0	0	0	0	0	0	0	0	0	0	0	0	0	0	0	0	0	0	0	0	0	0	0	0	0	0	0.055459	0	0	0	0	0
g__Unknown_family_Unknown_genus30	0	0	0	0	0	0	0	0	0	0	0	0	0	0	0	0	0	0	0	0	0	0	0	0	0	0	0	0	0	0	0	0	0	0	0.394945	0	0	0	0	0	0	0	0	0	0	0	0	0	0
g__Clostridium_XI	0	0	0	0	0	0	0	0	0	0	0	0	0	0	0	0	0	0	0	0	0	0	0	0	0	0	0	0	0	0	0	0	0.201833	0	0	0.065144	0	0	0	0.125357	0	0	0	0	0	0	0	0	0
g__Alistipes	0	0	0	0	0	0.039325	0	0	0	0	0	0	0	0	0	0	0	0	0	0	0.350565	0	0	0	0	0	0	0	0	0	0	0	0	0	0	0	0	0	0	0	0	0	0	0	0	0	0	0	0
g__Lachnospiraceae_Unknown_genus4152	0	0	0	0	0	0	0	0	0	0	0	0.387346	0	0	0	0	0	0	0	0	0	0	0	0	0	0	0	0	0	0	0	0	0	0	0	0	0	0	0	0	0	0	0	0	0	0	0	0	0
g__Croceicoccus	0	0	0	0	0	0	0	0	0	0	0	0	0	0	0	0	0	0	0	0	0	0	0	0	0	0	0	0	0	0	0	0	0	0	0	0	0	0	0	0	0	0	0.347214	0	0	0	0	0	0.036056
g__Unknown_family_Unknown_genus31	0	0	0	0	0	0	0	0	0	0	0	0	0	0	0	0	0	0.382954	0	0	0	0	0	0	0	0	0	0	0	0	0	0	0	0	0	0	0	0	0	0	0	0	0	0	0	0	0	0	0
g__Unknown_family_Unknown_genus16	0	0	0	0	0	0	0	0	0	0	0	0	0	0	0	0	0.347834	0	0	0	0	0	0	0	0	0	0	0	0	0	0	0	0	0	0	0	0	0	0	0	0	0	0	0	0	0	0	0	0.032904
g__Unknown_family_Unknown_genus18	0	0	0	0	0.085556	0	0	0	0	0	0	0	0	0	0	0	0	0	0	0	0	0	0	0	0	0	0	0	0	0	0	0	0.288333	0	0	0	0	0	0	0	0	0	0	0	0	0	0	0	0
g__Unknown_family_Unknown_genus170	0	0	0	0	0	0	0	0	0	0	0	0	0	0	0	0	0	0	0	0	0	0	0	0	0	0	0	0	0	0	0	0	0.057667	0.215921	0	0	0	0	0	0.098242	0	0	0	0	0	0	0	0	0
g__Unknown_family_Unknown_genus240	0	0	0	0	0	0	0	0	0	0	0	0	0	0	0	0	0	0	0	0	0	0	0	0	0	0	0	0	0	0	0	0	0	0	0	0	0.371282	0	0	0	0	0	0	0	0	0	0	0	0
g__Bacillaceae_Unknown_genus175	0	0	0	0	0	0	0	0	0	0	0	0	0	0	0	0	0	0	0	0	0	0	0	0	0	0	0	0	0	0	0	0	0	0	0	0	0	0	0	0	0.360275	0	0	0	0	0	0	0	0
g__Luteococcus	0	0	0	0	0	0	0	0	0	0	0	0	0	0	0	0	0	0	0	0	0	0	0	0	0	0	0	0	0	0	0	0	0	0	0	0	0	0	0	0	0	0.350707	0	0	0	0	0	0	0
g__Lachnospira	0	0	0	0	0	0.349787	0	0	0	0	0	0	0	0	0	0	0	0	0	0	0	0	0	0	0	0	0	0	0	0	0	0	0	0	0	0	0	0	0	0	0	0	0	0	0	0	0	0	0
g__Coprococcus	0	0	0	0	0	0	0	0	0	0	0	0	0	0	0	0	0.130148	0	0	0	0.173469	0.041702	0	0	0	0	0	0	0	0	0	0	0	0	0	0	0	0	0	0	0	0	0	0	0	0	0	0	0
g__Unknown_family_Unknown_genus149	0	0.065414	0	0	0	0	0	0	0	0	0	0	0	0	0	0	0	0	0	0	0	0	0	0	0	0	0	0	0	0	0	0	0	0	0	0	0	0	0.027038	0	0.084395	0	0	0	0	0.166978	0	0	0
g__ACK-M1_Unknown_genus11	0	0	0	0	0	0	0	0	0	0.239302	0	0	0	0	0	0	0	0	0	0	0	0	0	0	0	0	0	0	0	0.065465	0	0	0	0	0	0	0	0	0	0	0	0.037811	0	0	0	0	0	0	0
g__Xanthomonadaceae_Unknown_genus60	0.333208	0	0	0	0	0	0	0	0	0	0	0	0	0	0	0	0	0	0	0	0	0	0	0	0	0	0	0	0	0	0	0	0	0	0	0	0	0	0	0	0	0	0	0	0	0	0	0	0
g__Hydrogenophaga	0	0	0.0559	0	0	0	0	0	0	0	0.095034	0	0	0	0	0	0	0	0	0	0	0	0	0	0	0	0	0.022284	0	0	0	0	0	0	0.035948	0	0	0	0.050501	0	0.021193	0	0	0	0	0	0.04658	0	0
g__Planococcaceae_Unknown_genus75	0	0	0	0	0	0	0	0	0	0	0	0	0	0	0	0	0	0	0	0	0	0	0	0	0	0	0	0	0	0	0	0	0	0	0	0	0	0	0	0	0	0	0.318346	0	0	0	0	0	0
g__Deinococcus	0	0	0	0	0	0	0	0	0	0	0	0	0	0	0	0	0	0	0	0	0	0	0.111756	0.127912	0.074196	0	0	0	0	0	0	0	0	0	0	0	0	0	0	0	0	0	0	0	0	0	0	0	0
g__Kluyvera	0	0	0	0	0	0.138466	0	0	0	0.152236	0	0	0	0	0	0	0	0	0	0	0	0.022066	0	0	0	0	0	0	0	0	0	0	0	0	0	0	0	0	0	0	0	0	0	0	0	0	0	0	0
g__Shinella	0	0	0	0	0	0	0	0	0	0.311249	0	0	0	0	0	0	0	0	0	0	0	0	0	0	0	0	0	0	0	0	0	0	0	0	0	0	0	0	0	0	0	0	0	0	0	0	0	0	0
g__Rickettsiaceae_Unknown_genus46	0	0	0	0	0	0	0	0	0	0	0	0	0	0	0	0	0	0	0	0	0	0	0	0	0	0	0	0	0	0	0	0	0	0	0	0	0	0	0	0	0	0.310841	0	0	0	0	0	0	0
g__Renibacterium	0	0	0	0	0	0	0	0	0	0	0	0	0	0	0	0	0	0	0	0	0	0	0	0	0.308099	0	0	0	0	0	0	0	0	0	0	0	0	0	0	0	0	0	0	0	0	0	0	0	0
g__Cytophagaceae_Unknown_genus119	0	0	0	0	0	0	0	0	0	0	0	0	0	0	0	0	0	0	0	0	0	0	0	0	0	0	0.307334	0	0	0	0	0	0	0	0	0	0	0	0	0	0	0	0	0	0	0	0	0	0
g__Cloacibacterium	0	0	0	0.083735	0	0	0	0	0	0	0	0	0	0	0	0	0	0	0	0	0	0	0.059408	0.064827	0.098928	0	0	0	0	0	0	0	0	0	0	0	0	0	0	0	0	0	0	0	0	0	0	0	0
g__Methylobacteriaceae_Unknown_genus3	0	0	0	0	0	0	0	0	0	0	0	0	0	0	0	0	0	0	0	0	0	0	0	0	0	0	0	0	0	0	0	0	0	0	0	0	0	0	0	0	0	0	0	0	0	0	0.295007	0	0
g__Cardiobacterium	0	0	0	0	0.293115	0	0	0	0	0	0	0	0	0	0	0	0	0	0	0	0	0	0	0	0	0	0	0	0	0	0	0	0	0	0	0	0	0	0	0	0	0	0	0	0	0	0	0	0
g__Sphingomonadaceae_Unknown_genus43	0	0	0.290156	0	0	0	0	0	0	0	0	0	0	0	0	0	0	0	0	0	0	0	0	0	0	0	0	0	0	0	0	0	0	0	0	0	0	0	0	0	0	0	0	0	0	0	0	0	0
g__ACK-M1_Unknown_genus78	0	0	0	0	0	0.044293	0	0	0	0	0	0	0	0	0	0	0	0	0	0	0	0	0	0	0	0	0.245721	0	0	0	0	0	0	0	0	0	0	0	0	0	0	0	0	0	0	0	0	0	0
g__Weeksellaceae_Unknown_genus31	0	0	0	0	0	0	0	0	0	0	0	0	0	0	0	0	0	0.237339	0	0	0	0.052634	0	0	0	0	0	0	0	0	0	0	0	0	0	0	0	0	0	0	0	0	0	0	0	0	0	0	0
g__Weeksellaceae_Unknown_genus29	0	0	0	0	0	0	0	0	0	0	0	0	0	0	0.037073	0	0	0	0	0	0	0	0	0	0	0	0	0	0	0	0	0	0	0	0	0	0	0	0	0	0	0	0	0	0.215506	0	0	0	0.030736
g__Lachnospiraceae_Unknown_genus3070	0	0	0	0	0	0	0	0	0	0	0	0	0	0	0	0	0	0.278194	0	0	0	0	0	0	0	0	0	0	0	0	0	0	0	0	0	0	0	0	0	0	0	0	0	0	0	0	0	0	0
g__Salmonella	0	0	0	0	0	0	0	0	0	0	0	0	0	0	0	0	0	0	0	0.196275	0	0	0	0	0	0	0	0	0	0	0	0	0	0	0	0	0	0	0	0	0.078394	0	0	0	0	0	0	0	0
g__Cerasicoccaceae_Unknown_genus26	0	0	0	0	0	0	0	0.084345	0	0	0	0	0	0	0	0	0	0	0	0	0	0	0	0	0	0	0	0	0	0	0	0	0	0	0	0	0	0	0	0	0	0	0	0	0	0.187988	0	0	0
g__Sandaracinobacter	0	0	0	0	0	0	0	0	0	0	0	0	0	0	0	0	0	0.272153	0	0	0	0	0	0	0	0	0	0	0	0	0	0	0	0	0	0	0	0	0	0	0	0	0	0	0	0	0	0	0
g__Odoribacter	0	0	0	0	0	0	0	0	0	0	0	0	0	0	0	0	0	0	0	0	0	0	0	0	0	0	0	0	0	0	0	0	0	0	0	0	0	0	0	0	0	0	0	0	0.264538	0	0	0	0
g__Lachnospiraceae_Unknown_genus2358	0.11167	0	0	0	0	0	0	0	0	0	0	0	0	0.114234	0.02817	0	0	0	0	0	0	0	0	0	0	0	0	0	0	0	0	0	0	0	0	0	0	0	0	0	0	0	0	0	0	0	0	0	0
g__Comamonadaceae_Unknown_genus367	0	0	0	0	0	0	0	0	0	0	0	0	0	0	0	0	0	0	0	0	0	0	0.115219	0.115322	0	0	0	0	0	0	0	0	0	0	0	0	0	0	0	0	0	0.021919	0	0	0	0	0	0	0
g__Unknown_family_Unknown_genus22	0	0	0	0	0	0	0	0	0	0	0	0	0	0	0	0	0	0	0	0	0	0	0	0	0	0	0	0	0	0	0	0	0	0	0	0	0	0	0	0	0	0	0	0	0	0.250577	0	0	0
g__Methylobacter	0	0	0	0	0	0	0	0	0.118355	0	0	0.021134	0	0	0	0	0	0	0	0	0	0	0	0	0	0	0	0	0	0	0	0	0	0	0	0	0.026924	0	0	0	0	0	0	0	0	0	0	0	0.082161
g__Unknown_family_Unknown_genus35	0	0	0	0	0	0	0	0	0	0	0	0	0	0	0	0	0	0	0	0	0	0	0	0	0	0	0	0	0	0	0	0	0	0	0	0	0	0	0	0	0	0	0	0.02268	0	0.062589	0.157144	0	0
g__Unknown_family_Unknown_genus158	0	0	0	0	0	0	0	0	0	0	0	0	0	0	0	0	0	0	0	0	0	0	0	0	0	0	0	0	0	0	0.1629	0	0	0	0	0	0	0	0	0	0	0	0	0	0	0	0	0	0.071915
g__Unknown_family_Unknown_genus393	0	0	0	0	0	0	0	0	0	0	0	0	0	0	0	0	0	0.231616	0	0	0	0	0	0	0	0	0	0	0	0	0	0	0	0	0	0	0	0	0	0	0	0	0	0	0	0	0	0	0
g__Rummeliibacillus	0	0	0	0	0	0	0	0	0	0	0	0	0	0	0	0	0	0	0	0	0	0	0.138263	0.090811	0	0	0	0	0	0	0	0	0	0	0	0	0	0	0	0	0	0	0	0	0	0	0	0	0
g__Ruminococcaceae_Unknown_genus813	0	0	0	0	0	0	0	0	0	0	0	0	0	0	0	0	0	0	0	0	0.225761	0	0	0	0	0	0	0	0	0	0	0	0	0	0	0	0	0	0	0	0	0	0	0	0	0	0	0	0
g__Alcaligenes	0	0	0	0	0	0	0	0	0	0	0	0	0	0	0	0	0	0	0	0	0	0	0.059408	0.09724	0	0	0	0	0	0	0	0	0	0	0	0	0	0	0	0	0	0.06836	0	0	0	0	0	0	0
g__Bergeyella	0	0	0	0	0	0	0	0	0	0	0	0	0	0	0	0	0	0	0	0	0	0	0	0	0	0	0	0	0	0	0.216997	0	0	0	0	0	0	0	0	0	0	0	0	0	0	0	0	0	0
g__Erwinia	0	0	0	0	0	0	0	0	0	0	0	0	0	0	0	0	0	0	0	0	0	0	0	0	0	0	0	0	0	0	0	0	0	0	0	0	0	0	0	0	0.213427	0	0	0	0	0	0	0	0
g__Unknown_family_Unknown_genus34	0	0	0	0	0	0	0	0	0	0	0	0	0	0	0	0	0	0	0	0	0	0	0	0	0	0	0	0	0	0	0	0	0	0	0	0	0	0	0	0	0.208175	0	0	0	0	0	0	0	0
g__Rhizobium	0	0	0	0	0	0	0	0	0	0	0	0	0	0	0	0	0	0	0	0	0	0	0.029571	0.041923	0	0	0	0	0	0	0	0	0	0	0	0	0	0	0	0	0	0	0.130205	0	0	0	0	0	0
g__ACK-M1_Unknown_genus63	0	0	0	0	0	0	0	0	0	0	0	0	0	0	0	0	0	0	0	0	0	0	0	0	0	0	0	0	0	0	0	0	0	0	0	0	0	0	0	0	0	0	0	0	0	0	0	0.200646	0
g__Cellulomonas	0	0	0	0	0	0	0	0	0	0	0	0	0	0	0	0	0	0	0	0	0	0.120856	0	0	0.078011	0	0	0	0	0	0	0	0	0	0	0	0	0	0	0	0	0	0	0	0	0	0	0	0
g__Gaiella	0	0	0	0	0	0	0	0	0	0	0	0	0	0	0	0	0	0	0	0	0	0	0	0	0	0	0	0	0	0	0	0	0	0	0	0	0	0	0	0	0.187545	0	0	0	0	0	0	0	0
g__Clostridium	0	0	0	0	0	0	0	0	0	0	0	0	0	0	0	0	0	0	0	0	0.186577	0	0	0	0	0	0	0	0	0	0	0	0	0	0	0	0	0	0	0	0	0	0	0	0	0	0	0	0
g__Unknown_family_Unknown_genus296	0	0	0	0	0.184702	0	0	0	0	0	0	0	0	0	0	0	0	0	0	0	0	0	0	0	0	0	0	0	0	0	0	0	0	0	0	0	0	0	0	0	0	0	0	0	0	0	0	0	0
g__Unknown_family_Unknown_genus630	0	0	0	0	0	0	0	0	0	0	0	0	0	0	0	0	0	0	0	0	0	0	0	0	0	0	0	0	0	0	0	0.184219	0	0	0	0	0	0	0	0	0	0	0	0	0	0	0	0	0
g__Pedomicrobium	0	0	0	0	0	0	0	0	0	0	0	0	0	0	0	0	0	0	0	0	0	0	0	0	0	0	0	0	0	0	0	0	0	0.120053	0	0	0	0	0	0	0	0	0	0	0	0	0	0.06028	0
g__Arcicella	0	0	0	0	0	0	0	0	0	0	0	0	0	0	0	0	0	0	0	0	0	0	0	0	0	0	0	0	0	0	0	0	0	0	0	0	0	0.178749	0	0	0	0	0	0	0	0	0	0	0
g__C39	0	0	0	0	0	0	0	0	0	0	0	0	0	0	0	0	0	0	0	0	0	0	0	0	0	0	0	0	0	0	0	0	0	0	0	0	0	0	0	0	0	0	0	0	0.176359	0	0	0	0
g__Anaerolinaceae_Unknown_genus26	0	0	0	0	0	0	0	0	0	0	0	0	0	0	0	0	0	0	0	0	0	0	0	0	0	0	0	0	0	0	0	0	0	0	0	0	0	0	0	0.174478	0	0	0	0	0	0	0	0	0
g__Unknown_family_Unknown_genus184	0	0	0	0.043582	0	0	0	0.126517	0	0	0	0	0	0	0	0	0	0	0	0	0	0	0	0	0	0	0	0	0	0	0	0	0	0	0	0	0	0	0	0	0	0	0	0	0	0	0	0	0
g__Unknown_family_Unknown_genus26	0	0	0	0.048425	0	0	0	0	0	0	0	0	0	0	0	0	0	0	0	0	0	0	0	0	0	0	0	0	0	0	0	0	0	0.120053	0	0	0	0	0	0	0	0	0	0	0	0	0	0	0
g__Lachnospiraceae_Unknown_genus545	0	0	0	0	0	0	0	0	0	0	0	0	0	0	0	0	0	0	0	0	0	0	0.087247	0.079292	0	0	0	0	0	0	0	0	0	0	0	0	0	0	0	0	0	0	0	0	0	0	0	0	0
g__Unknown_family_Unknown_genus214	0	0	0	0	0	0	0	0	0	0	0	0	0	0	0	0	0	0	0	0	0	0	0	0	0	0	0	0	0	0	0	0	0	0	0	0	0	0	0	0.165833	0	0	0	0	0	0	0	0	0
g__Lactobacillaceae_Unknown_genus4	0	0	0	0	0	0	0	0	0	0	0	0	0	0	0	0	0	0	0	0	0	0	0	0	0	0	0	0	0	0	0	0.15661	0	0	0	0	0	0	0	0	0	0	0	0	0	0	0	0	0
g__Pleomorphomonas	0	0	0	0	0	0	0	0	0	0	0	0	0	0	0	0	0	0.153086	0	0	0	0	0	0	0	0	0	0	0	0	0	0	0	0	0	0	0	0	0	0	0	0	0	0	0	0	0	0	0
g__ACK-M1_Unknown_genus15	0	0	0	0	0	0	0	0	0	0	0	0	0	0	0	0	0	0	0	0	0	0	0	0	0	0	0	0	0	0	0	0	0	0	0	0.151489	0	0	0	0	0	0	0	0	0	0	0	0	0
g__Oscillibacter	0	0	0	0	0	0	0	0	0	0	0	0	0	0	0	0	0	0	0	0	0.049782	0	0	0.100053	0	0	0	0	0	0	0	0	0	0	0	0	0	0	0	0	0	0	0	0	0	0	0	0	0
g__Unknown_family_Unknown_genus1048	0	0	0	0	0	0	0	0	0	0	0	0	0	0	0	0	0	0	0	0	0	0	0	0	0	0	0	0	0	0	0	0.147328	0	0	0	0	0	0	0	0	0	0	0	0	0	0	0	0	0
g__Procabacteriaceae_Unknown_genus9	0	0	0	0	0	0	0	0	0	0	0	0	0	0	0	0	0	0	0	0	0	0	0	0	0	0	0	0	0	0	0	0	0	0	0	0	0	0	0	0	0	0	0	0	0.1469	0	0	0	0
g__Dermabacter	0	0	0	0	0	0	0.14444	0	0	0	0	0	0	0	0	0	0	0	0	0	0	0	0	0	0	0	0	0	0	0	0	0	0	0	0	0	0	0	0	0	0	0	0	0	0	0	0	0	0
g__Paenochrobactrum	0	0	0	0	0	0	0	0	0	0	0	0	0	0	0	0	0	0	0	0	0	0	0	0	0.142604	0	0	0	0	0	0	0	0	0	0	0	0	0	0	0	0	0	0	0	0	0	0	0	0
g__Paenibacillaceae_Unknown_genus15	0	0	0	0	0	0	0	0	0	0	0	0	0	0	0	0	0	0	0	0	0	0	0	0	0	0	0	0	0.060553	0.029823	0	0	0	0	0	0	0	0	0	0	0	0	0	0	0	0.050204	0	0	0
g__Isosphaeraceae_Unknown_genus75	0	0	0	0	0	0	0	0	0	0	0	0	0	0	0	0	0	0	0.137033	0	0	0	0	0	0	0	0	0	0	0	0	0	0	0	0	0	0	0	0	0	0	0	0	0	0	0	0	0	0
g__Sphingorhabdus	0	0	0	0	0	0	0	0	0	0	0	0	0	0	0	0	0	0	0	0	0	0	0	0	0	0	0	0	0	0	0	0	0	0	0	0	0	0	0	0	0	0.136584	0	0	0	0	0	0	0
g__Peptostreptococcaceae_Unknown_genus15	0	0	0	0	0	0	0	0	0	0	0	0	0	0	0	0	0	0	0	0	0	0	0	0	0	0	0	0	0	0	0	0	0	0	0	0	0	0	0	0	0	0	0	0	0	0	0	0	0.133585
g__Comamonadaceae_Unknown_genus228	0	0	0	0	0	0	0	0	0	0	0	0	0	0	0	0	0	0	0	0	0	0	0	0	0	0	0	0	0	0	0	0	0	0	0	0	0	0	0	0	0	0	0	0	0	0	0.131892	0	0
g__Pelagibacteraceae_Unknown_genus283	0	0	0	0	0	0	0	0.13109	0	0	0	0	0	0	0	0	0	0	0	0	0	0	0	0	0	0	0	0	0	0	0	0	0	0	0	0	0	0	0	0	0	0	0	0	0	0	0	0	0
g__Enterobacteriaceae_Unknown_genus187	0	0	0	0	0	0	0	0	0	0	0	0	0	0	0	0	0	0	0	0	0	0	0	0	0	0	0	0	0	0	0	0	0	0	0	0	0	0	0	0	0	0	0	0	0	0	0	0	0
g__Unknown_family_Unknown_genus2440	0	0	0	0	0	0	0	0	0	0	0	0	0.129217	0	0	0	0	0	0	0	0	0	0	0	0	0	0	0	0	0	0	0	0	0	0	0	0	0	0	0	0	0	0	0	0	0	0	0	0
g__ACK-M1_Unknown_genus32	0	0	0	0	0	0	0	0	0	0	0	0	0	0	0	0	0	0	0	0	0	0	0	0	0	0	0	0	0	0	0	0	0	0	0.125737	0	0	0	0	0	0	0	0	0	0	0	0	0	0
g__Soonwooa	0	0	0	0	0	0	0	0	0	0	0	0	0	0	0	0	0	0	0	0	0	0	0	0	0	0	0	0	0	0	0	0	0	0	0	0	0.125704	0	0	0	0	0	0	0	0	0	0	0	0
g__Flavobacteriaceae_Unknown_genus450	0	0	0	0	0	0	0	0	0	0	0	0.056127	0	0	0	0	0	0	0	0	0	0	0	0	0	0	0	0	0	0	0	0	0	0	0	0	0	0	0.040445	0	0	0.027262	0	0	0	0	0	0	0
g__Simplicispira	0	0.080281	0	0	0	0	0	0	0	0	0	0.028064	0	0	0	0	0	0	0	0	0.015339	0	0	0	0	0	0	0	0	0	0	0	0	0	0	0	0	0	0	0	0	0	0	0	0	0	0	0	0
g__R4-41B_Unknown_genus17	0	0	0	0	0	0	0	0	0	0	0	0	0	0	0	0	0	0	0	0	0	0	0	0	0	0	0	0	0	0	0.122252	0	0	0	0	0	0	0	0	0	0	0	0	0	0	0	0	0	0
g__Xenococcaceae_Unknown_genus93	0	0	0	0	0	0	0	0	0	0	0	0	0	0	0	0	0	0	0	0	0.098448	0	0	0	0	0	0	0	0	0	0	0	0	0	0	0	0	0	0	0	0	0	0	0	0	0	0.023205	0	0
g__Lachnospiraceae_Unknown_genus136	0	0	0	0	0	0	0	0	0	0	0	0	0	0	0	0	0	0	0	0	0	0	0.065269	0.052772	0	0	0	0	0	0	0	0	0	0	0	0	0	0	0	0	0	0	0	0	0	0	0	0	0
g__Unknown_family_Unknown_genus9	0	0	0	0	0	0	0	0	0	0	0	0	0	0	0	0	0	0	0	0	0	0	0	0	0	0	0	0	0	0	0	0	0	0	0	0	0	0	0	0	0	0	0	0	0.117638	0	0	0	0
g__Neisseriaceae_Unknown_genus13	0	0	0	0	0	0	0	0	0	0	0	0	0	0	0	0	0.116718	0	0	0	0	0	0	0	0	0	0	0	0	0	0	0	0	0	0	0	0	0	0	0	0	0	0	0	0	0	0	0	0
g__Xanthobacter	0	0	0	0	0	0	0	0	0	0	0	0	0	0	0	0	0	0	0	0	0	0	0	0	0	0	0	0	0	0	0	0	0	0	0	0	0	0	0	0.116319	0	0	0	0	0	0	0	0	0
g__Propionicimonas	0	0	0	0	0	0	0	0	0	0	0	0	0	0	0	0	0	0	0	0	0	0	0	0	0	0	0	0	0	0	0	0	0	0	0	0	0	0	0	0	0	0.116172	0	0	0	0	0	0	0
g__Comamonadaceae_Unknown_genus343	0	0.0223	0	0	0	0	0	0	0	0	0	0	0	0	0	0	0	0	0	0	0	0	0	0	0	0	0	0	0	0	0	0	0	0	0	0	0	0	0	0	0	0	0	0	0	0	0.09316	0	0
g__Barnesiella	0	0	0	0.029055	0	0	0	0	0	0	0	0	0	0	0	0	0	0	0	0	0	0	0	0.032413	0.053279	0	0	0	0	0	0	0	0	0	0	0	0	0	0	0	0	0	0	0	0	0	0	0	0
g__Sphingopyxis	0	0	0	0	0	0	0	0	0	0	0	0	0	0	0	0	0	0	0	0	0	0	0	0	0	0	0	0	0	0	0	0	0	0	0	0	0	0	0.080891	0	0	0	0	0	0	0	0	0	0
g__Nocardia	0	0	0	0	0	0	0	0	0	0	0	0	0	0	0	0	0.11075	0	0	0	0	0	0	0	0	0	0	0	0	0	0	0	0	0	0	0	0	0	0	0	0	0	0	0	0	0	0	0	0
g__Dechloromonas	0	0	0	0	0	0	0	0	0	0	0	0	0.068899	0	0	0	0	0	0	0	0	0	0	0	0	0	0	0	0	0	0	0	0	0	0	0	0	0	0.027038	0	0	0.013699	0	0	0	0	0	0	0
g__Lachnospiraceae_Unknown_genus1890	0	0	0	0	0	0	0	0	0	0	0	0	0	0	0	0	0	0	0	0	0	0	0	0	0	0	0	0	0	0	0	0	0	0	0.107683	0	0	0	0	0	0	0	0	0	0	0	0	0	0
g__Paraprevotella	0	0	0	0	0	0.107213	0	0	0	0	0	0	0	0	0	0	0	0	0	0	0	0	0	0	0	0	0	0	0	0	0	0	0	0	0	0	0	0	0	0	0	0	0	0	0	0	0	0	0
g__Unknown_family_Unknown_genus21	0	0	0	0	0	0	0	0	0	0	0	0	0	0	0	0	0	0	0	0	0	0	0	0	0	0.10419	0	0	0	0	0	0	0	0	0	0	0	0	0	0	0	0	0	0	0	0	0	0	0
g__Tepidamorphus	0	0	0	0	0	0	0	0	0	0	0	0	0	0	0	0	0	0	0	0	0	0	0.055811	0.048084	0	0	0	0	0	0	0	0	0	0	0	0	0	0	0	0	0	0	0	0	0	0	0	0	0
g__Unknown_family_Unknown_genus28	0	0	0	0	0	0	0	0	0	0	0	0	0	0	0	0	0.017906	0	0	0	0	0	0	0	0	0	0	0	0	0	0	0	0	0	0	0	0	0	0	0	0	0	0	0	0	0.083599	0	0	0
g__S24-7_Unknown_genus514	0	0	0	0	0	0	0	0	0	0	0	0	0	0	0	0	0	0	0	0	0	0	0	0	0	0	0	0	0.100735	0	0	0	0	0	0	0	0	0	0	0	0	0	0	0	0	0	0	0	0
g__Tissierellaceae_Unknown_genus7	0	0	0	0	0	0.10059	0	0	0	0	0	0	0	0	0	0	0	0	0	0	0	0	0	0	0	0	0	0	0	0	0	0	0	0	0	0	0	0	0	0	0	0	0	0	0	0	0	0	0
g__Unknown_family_Unknown_genus11	0	0	0	0	0	0	0	0	0	0	0	0	0	0	0	0	0	0	0	0	0.099564	0	0	0	0	0	0	0	0	0	0	0	0	0	0	0	0	0	0	0	0	0	0	0	0	0	0	0	0
g__Brumimicrobium	0	0	0	0	0	0	0	0	0	0	0	0	0	0	0	0	0	0	0	0	0	0	0	0	0.048149	0	0	0	0	0	0	0	0	0	0	0	0	0	0	0.050889	0	0	0	0	0	0	0	0	0
g__ACK-M1_Unknown_genus89	0	0	0	0	0	0	0	0	0	0	0	0	0	0	0	0	0	0	0	0	0	0	0	0	0	0	0	0	0	0	0	0	0	0	0	0	0	0	0	0	0	0	0.098749	0	0	0	0	0	0
g__Pseudacidovorax	0	0	0	0	0	0	0	0	0	0	0	0	0	0	0	0	0	0	0	0	0	0	0	0	0	0	0	0	0	0	0	0	0	0	0.053842	0	0	0	0	0	0	0	0.043402	0	0	0	0	0	0
g__Unknown_family_Unknown_genus108	0	0	0	0	0	0	0	0	0	0	0	0	0	0	0	0	0	0.061203	0	0	0.034861	0	0	0	0	0	0	0	0	0	0	0	0	0	0	0	0	0	0	0	0	0	0	0	0	0	0	0	0
g__Unknown_family_Unknown_genus1739	0	0	0	0	0	0	0	0	0	0	0	0	0	0	0	0	0	0	0	0	0.09538	0	0	0	0	0	0	0	0	0	0	0	0	0	0	0	0	0	0	0	0	0	0	0	0	0	0	0	0
g__Rhodobacter	0	0	0	0	0	0	0	0	0	0	0	0	0	0	0	0	0	0	0	0	0	0	0	0	0.094324	0	0	0	0	0	0	0	0	0	0	0	0	0	0	0	0	0	0	0	0	0	0	0	0
g__Ruminococcaceae_Unknown_genus1021	0	0	0	0	0	0	0	0	0	0	0	0	0	0	0	0	0	0	0	0	0	0	0	0	0	0	0	0	0	0	0	0	0	0	0	0	0	0	0	0	0	0	0	0	0.094111	0	0	0	0
g__Microlunatus	0	0	0	0	0	0	0	0	0	0	0	0	0	0	0	0	0	0	0	0	0	0	0	0	0	0	0	0	0	0	0	0	0	0	0	0	0	0	0	0	0.091522	0	0	0	0	0	0	0	0
g__Sphingomonadaceae_Unknown_genus9	0	0	0	0	0	0	0	0	0	0	0	0	0	0	0	0	0	0	0	0	0.088548	0	0	0	0	0	0	0	0	0	0	0	0	0	0	0	0	0	0	0	0	0	0	0	0	0	0	0	0
g__Lachnospiraceae_Unknown_genus4290	0	0	0	0	0	0	0	0	0	0	0	0	0	0	0	0	0	0	0	0	0	0	0	0	0	0	0	0	0	0	0	0	0	0	0	0	0	0	0.040445	0	0.046886	0	0	0	0	0	0	0	0
g__Sphingomonadaceae_Unknown_genus75	0	0	0	0	0	0	0	0	0	0	0.085888	0	0	0	0	0	0	0	0	0	0	0	0	0	0	0	0	0	0	0	0	0	0	0	0	0	0	0	0	0	0	0	0	0	0	0	0	0	0
g__Actinobaculum	0	0	0	0	0	0	0	0	0	0	0	0	0	0	0	0	0	0	0	0	0	0.085632	0	0	0	0	0	0	0	0	0	0	0	0	0	0	0	0	0	0	0	0	0	0	0	0	0	0	0
g__Akkermansia	0	0	0	0	0	0	0	0	0	0	0	0	0	0	0	0	0	0	0	0	0	0	0	0	0	0	0	0	0	0	0	0	0	0	0	0	0	0	0	0	0	0	0	0	0	0	0	0	0
g__Unknown_family_Unknown_genus137	0	0	0	0	0	0	0	0	0	0	0	0	0	0	0	0	0	0	0	0	0	0	0	0	0	0	0	0	0	0.08462	0	0	0	0	0	0	0	0	0	0	0	0	0	0	0	0	0	0	0
g__Ornithinimicrobium	0	0	0	0	0	0	0	0	0	0	0	0	0	0	0	0	0	0	0	0	0	0	0	0	0.083668	0	0	0	0	0	0	0	0	0	0	0	0	0	0	0	0	0	0	0	0	0	0	0	0
g__Streptobacillus	0	0	0	0	0	0	0	0	0	0	0	0	0	0	0	0	0	0	0	0	0	0.083405	0	0	0	0	0	0	0	0	0	0	0	0	0	0	0	0	0	0	0	0	0	0	0	0	0	0	0
g__Pseudoalteromonadaceae_Unknown_genus20	0	0	0	0	0	0	0	0	0	0	0	0	0	0	0	0	0	0	0	0	0	0	0	0	0	0	0	0	0.080364	0	0	0	0	0	0	0	0	0	0	0	0	0	0	0	0	0	0	0	0
g__Comamonadaceae_Unknown_genus126	0	0	0	0	0	0	0	0	0	0	0.080322	0	0	0	0	0	0	0	0	0	0	0	0	0	0	0	0	0	0	0	0	0	0	0	0	0	0	0	0	0	0	0	0	0	0	0	0	0	0
g__Naxibacter	0	0	0	0	0	0	0	0	0	0	0	0	0	0	0	0	0	0.079643	0	0	0	0	0	0	0	0	0	0	0	0	0	0	0	0	0	0	0	0	0	0	0	0	0	0	0	0	0	0	0
g__Skermanella	0	0	0	0	0	0	0	0	0.078903	0	0	0	0	0	0	0	0	0	0	0	0	0	0	0	0	0	0	0	0	0	0	0	0	0	0	0	0	0	0	0	0	0	0	0	0	0	0	0	0
g__Devosia	0	0	0	0	0	0	0	0	0	0	0	0	0	0	0	0	0	0	0	0	0	0	0.02371	0.03603	0	0	0	0	0	0	0	0	0	0	0	0	0.018007	0	0	0	0	0	0	0	0	0	0	0	0
g__Unknown_family_Unknown_genus203	0	0	0	0	0	0	0	0	0	0	0	0	0	0	0	0	0	0	0	0	0	0	0	0	0	0	0	0	0	0	0	0	0	0	0	0	0	0	0	0	0.077456	0	0	0	0	0	0	0	0
g__Propionibacteriaceae_Unknown_genus24	0	0	0	0	0	0	0	0.018122	0	0	0	0	0	0	0	0	0	0	0	0.026695	0	0	0	0	0	0	0	0	0.032332	0	0	0	0	0	0	0	0	0	0	0	0	0	0	0	0	0	0	0	0
g__Altererythrobacter	0	0	0	0	0	0	0	0	0	0	0	0	0	0	0	0	0	0	0	0	0	0	0	0	0	0	0	0	0	0.074921	0	0	0	0	0	0	0	0	0	0	0	0	0	0	0	0	0	0	0
g__Oscillospira	0	0	0	0	0	0	0	0	0	0	0	0	0	0	0	0	0.02918	0	0	0	0	0	0	0	0	0	0	0	0	0	0	0	0	0	0	0	0	0	0	0	0	0	0	0	0	0	0	0.045124	0
g__Mobiluncus	0	0	0	0	0	0	0.073359	0	0	0	0	0	0	0	0	0	0	0	0	0	0	0	0	0	0	0	0	0	0	0	0	0	0	0	0	0	0	0	0	0	0	0	0	0	0	0	0	0	0
g__Seohaeicola	0	0	0	0	0	0	0	0	0	0	0	0	0	0	0	0	0	0	0	0	0	0	0	0	0	0	0	0	0	0	0	0	0	0	0.071895	0	0	0	0	0	0	0	0	0	0	0	0	0	0
g__Parabacteroides	0	0	0	0	0	0	0	0	0	0	0	0	0	0	0	0	0	0	0	0.071015	0	0	0	0	0	0	0	0	0	0	0	0	0	0	0	0	0	0	0	0	0	0	0	0	0	0	0	0	0
g__Rhizobacter	0	0	0	0	0	0	0	0	0	0	0	0	0	0	0	0	0	0	0	0	0	0	0.027439	0.042593	0	0	0	0	0	0	0	0	0	0	0	0	0	0	0	0	0	0	0	0	0	0	0	0	0
g__Acetobacteraceae_Unknown_genus49	0	0	0	0	0	0	0	0	0	0	0	0	0.068899	0	0	0	0	0	0	0	0	0	0	0	0	0	0	0	0	0	0	0	0	0	0	0	0	0	0	0	0	0	0	0	0	0	0	0	0
g__Vogesella	0	0	0	0	0.067642	0	0	0	0	0	0	0	0	0	0	0	0	0	0	0	0	0	0	0	0	0	0	0	0	0	0	0	0	0	0	0	0	0	0	0	0	0	0	0	0	0	0	0	0
g__Lachnospiraceae_Unknown_genus3223	0	0	0	0.067593	0	0	0	0	0	0	0	0	0	0	0	0	0	0	0	0	0	0	0	0	0	0	0	0	0	0	0	0	0	0	0	0	0	0	0	0	0	0	0	0	0	0	0	0	0
g__Mangroviflexus	0	0	0	0	0	0	0	0	0	0	0	0	0	0	0	0	0	0	0	0	0	0	0	0	0	0	0	0	0	0	0	0	0	0	0	0	0	0	0	0	0	0	0	0	0	0	0	0	0
g__Johnsonella	0	0	0	0	0	0	0	0	0	0	0	0	0	0	0	0	0	0	0	0	0.06526	0	0	0	0	0	0	0	0	0	0	0	0	0	0	0	0	0	0	0	0	0	0	0	0	0	0	0	0
g__Rhodobacteraceae_Unknown_genus9	0	0	0	0	0	0.06499	0	0	0	0	0	0	0	0	0	0	0	0	0	0	0	0	0	0	0	0	0	0	0	0	0	0	0	0	0	0	0	0	0	0	0	0	0	0	0	0	0	0	0
g__Cyclobacteriaceae_Unknown_genus2	0	0	0	0	0	0	0	0	0	0	0	0	0	0	0	0	0	0	0	0	0.061495	0	0	0	0	0	0	0	0	0	0	0	0	0	0	0	0	0	0	0	0	0	0	0	0	0	0	0	0
g__Ruminococcaceae_Unknown_genus1802	0	0	0	0	0	0	0	0	0	0	0	0	0	0	0	0	0	0	0	0	0.061495	0	0	0	0	0	0	0	0	0	0	0	0	0	0	0	0	0	0	0	0	0	0	0	0	0	0	0	0
g__Unknown_family_Unknown_genus13	0	0	0	0	0	0	0	0	0	0	0	0	0	0	0	0	0	0	0	0	0	0	0	0	0.060909	0	0	0	0	0	0	0	0	0	0	0	0	0	0	0	0	0	0	0	0	0	0	0	0
g__Unknown_family_Unknown_genus64	0	0	0	0	0	0	0	0	0	0.060477	0	0	0	0	0	0	0	0	0	0	0	0	0	0	0	0	0	0	0	0	0	0	0	0	0	0	0	0	0	0	0	0	0	0	0	0	0	0	0
g__Unknown_family_Unknown_genus196	0	0	0	0	0	0	0	0	0	0	0	0	0	0	0	0	0	0	0	0	0	0	0.03663	0.023439	0	0	0	0	0	0	0	0	0	0	0	0	0	0	0	0	0	0	0	0	0	0	0	0	0
g__Lachnospiraceae_Unknown_genus4055	0	0	0	0	0	0	0	0	0	0	0	0	0	0	0	0	0	0	0	0	0	0	0	0	0.058278	0	0	0	0	0	0	0	0	0	0	0	0	0	0	0	0	0	0	0	0	0	0	0	0
g__Microbacteriaceae_Unknown_genus53	0	0	0	0	0	0	0	0	0	0	0	0	0	0	0	0	0	0	0	0	0	0	0	0	0	0	0	0	0	0	0	0	0	0	0	0	0	0	0	0	0	0	0	0	0	0	0	0	0.056547
g__Wandonia	0	0	0	0	0	0	0	0	0	0	0	0	0	0	0	0	0	0	0	0	0	0	0	0	0	0	0	0	0	0	0	0	0	0	0	0.054158	0	0	0	0	0	0	0	0	0	0	0	0	0
g__Lachnospiraceae_Unknown_genus1226	0	0	0	0	0	0	0	0	0	0	0	0	0	0	0	0	0	0	0	0	0	0	0	0	0	0	0	0	0	0	0	0	0	0	0.053842	0	0	0	0	0	0	0	0	0	0	0	0	0	0
g__Rubrivivax	0	0	0	0.053267	0	0	0	0	0	0	0	0	0	0	0	0	0	0	0	0	0	0	0	0	0	0	0	0	0	0	0	0	0	0	0	0	0	0	0	0	0	0	0	0	0	0	0	0	0
g__Unknown_family_Unknown_genus1604	0	0	0	0	0	0	0	0	0	0.025894	0	0	0	0	0	0	0	0.026866	0	0	0	0	0	0	0	0	0	0	0	0	0	0	0	0	0	0	0	0	0	0	0	0	0	0	0	0	0	0	0
g__Cryomorphaceae_Unknown_genus98	0	0	0	0	0	0	0	0	0	0	0	0	0	0	0	0	0	0	0	0	0	0	0	0	0	0	0	0	0	0	0	0	0	0	0	0	0	0	0	0	0	0	0	0	0	0	0	0.050118	0
g__Rhodocyclaceae_Unknown_genus217	0	0	0	0	0	0	0	0	0	0	0.049704	0	0	0	0	0	0	0	0	0	0	0	0	0	0	0	0	0	0	0	0	0	0	0	0	0	0	0	0	0	0	0	0	0	0	0	0	0	0
g__Hydrogenobacter	0	0	0	0	0	0	0	0	0	0	0	0	0	0	0	0.048044	0	0	0	0	0	0	0	0	0	0	0	0	0	0	0	0	0	0	0	0	0	0	0	0	0	0	0	0	0	0	0	0	0
g__Rhodospirillaceae_Unknown_genus144	0	0	0	0	0	0	0	0	0	0	0	0	0	0	0	0	0	0	0	0	0	0	0	0	0	0	0	0	0	0	0	0	0	0	0	0	0	0	0	0.047942	0	0	0	0	0	0	0	0	0
g__Pseudonocardia	0	0	0	0	0	0	0	0	0	0	0	0	0	0	0	0	0	0	0	0	0	0	0	0	0	0	0	0	0	0	0	0	0	0	0	0	0	0	0	0	0	0.047811	0	0	0	0	0	0	0
g__Fervidobacterium	0	0	0	0	0	0	0	0	0	0	0	0	0	0	0	0	0	0	0	0	0	0	0	0	0.047491	0	0	0	0	0	0	0	0	0	0	0	0	0	0	0	0	0	0	0	0	0	0	0	0
g__Paucibacter	0	0	0	0	0	0	0	0	0.047342	0	0	0	0	0	0	0	0	0	0	0	0	0	0	0	0	0	0	0	0	0	0	0	0	0	0	0	0	0	0	0	0	0	0	0	0	0	0	0	0
g__Ruminococcaceae_Unknown_genus83	0	0	0	0	0	0	0	0	0	0	0	0	0	0	0	0	0	0	0	0	0	0	0	0.046075	0	0	0	0	0	0	0	0	0	0	0	0	0	0	0	0	0	0	0	0	0	0	0	0	0
g__Xenococcaceae_Unknown_genus84	0	0	0	0	0.045095	0	0	0	0	0	0	0	0	0	0	0	0	0	0	0	0	0	0	0	0	0	0	0	0	0	0	0	0	0	0	0	0	0	0	0	0	0	0	0	0	0	0	0	0
g__Oxalobacteraceae_Unknown_genus100	0	0	0	0	0	0	0	0	0	0	0	0	0	0	0	0	0	0	0	0	0	0	0	0	0	0	0	0	0	0	0	0	0	0	0	0	0	0	0	0	0	0	0.043999	0	0	0	0	0	0
g__Hymenobacter	0	0	0	0	0	0	0	0	0	0	0	0	0	0	0	0	0	0	0	0	0	0	0	0	0	0	0	0	0	0	0	0	0	0	0	0	0	0	0	0.04362	0	0	0	0	0	0	0	0	0
g__ACK-M1_Unknown_genus1	0	0	0	0	0	0	0	0	0	0	0	0	0	0	0	0	0	0	0	0	0	0	0	0	0	0	0	0	0	0	0	0	0	0	0	0.043365	0	0	0	0	0	0	0	0	0	0	0	0	0
g__Rheinheimera	0	0	0	0	0	0	0	0	0	0	0	0	0	0	0	0	0	0	0	0	0	0	0	0	0	0	0	0	0	0	0	0	0	0	0	0.043365	0	0	0	0	0	0	0	0	0	0	0	0	0
g__Unknown_family_Unknown_genus2215	0	0	0	0	0	0	0	0	0	0	0	0	0	0	0	0	0	0	0	0	0	0	0	0	0	0	0	0	0	0	0	0	0	0	0	0	0	0	0	0	0	0	0	0.042702	0	0	0	0	0
g__Roseburia	0	0	0	0	0	0	0	0	0	0	0	0	0	0	0	0	0	0	0	0	0.040997	0	0	0	0	0	0	0	0	0	0	0	0	0	0	0	0	0	0	0	0	0	0	0	0	0	0	0	0
g__Unknown_family_Unknown_genus20	0	0	0	0	0	0	0	0	0	0	0	0	0	0	0	0	0	0	0	0	0	0	0	0	0	0	0	0	0	0	0	0	0	0	0	0	0	0	0	0	0	0	0	0	0	0	0	0.040646	0
g__Unknown_family_Unknown_genus2	0	0	0	0	0	0	0	0	0	0	0	0	0	0	0	0	0	0	0	0	0.040578	0	0	0	0	0	0	0	0	0	0	0	0	0	0	0	0	0	0	0	0	0	0	0	0	0	0	0	0
g__Ruegeria	0	0	0	0	0	0	0	0	0	0	0	0	0	0	0	0	0	0	0	0	0	0	0	0	0	0	0	0	0	0	0	0	0	0	0	0	0	0	0	0	0	0	0	0.039867	0	0	0	0	0
g__Rhodocyclaceae_Unknown_genus101	0.039348	0	0	0	0	0	0	0	0	0	0	0	0	0	0	0	0	0	0	0	0	0	0	0	0	0	0	0	0	0	0	0	0	0	0	0	0	0	0	0	0	0	0	0	0	0	0	0	0
g__Unknown_family_Unknown_genus201	0	0	0	0	0	0	0	0	0	0	0	0	0	0	0	0	0	0	0	0	0	0	0	0	0	0	0	0	0	0	0	0	0	0	0	0.038932	0	0	0	0	0	0	0	0	0	0	0	0	0
g__Thauera	0	0	0	0	0	0	0	0	0	0	0	0	0	0	0	0	0	0	0	0	0	0	0	0	0.038019	0	0	0	0	0	0	0	0	0	0	0	0	0	0	0	0	0	0	0	0	0	0	0	0
g__Lachnospiraceae_Unknown_genus3008	0	0	0	0	0	0	0.03668	0	0	0	0	0	0	0	0	0	0	0	0	0	0	0	0	0	0	0	0	0	0	0	0	0	0	0	0	0	0	0	0	0	0	0	0	0	0	0	0	0	0
g__Planococcaceae_Unknown_genus4	0.036161	0	0	0	0	0	0	0	0	0	0	0	0	0	0	0	0	0	0	0	0	0	0	0	0	0	0	0	0	0	0	0	0	0	0	0	0	0	0	0	0	0	0	0	0	0	0	0	0
g__Weissella	0	0	0	0	0	0	0	0	0	0	0	0	0	0	0	0	0	0	0	0	0	0	0	0	0	0	0	0	0	0	0	0	0	0	0.035948	0	0	0	0	0	0	0	0	0	0	0	0	0	0
g__Vampirovibrio	0	0	0	0	0	0	0	0	0	0	0	0	0	0	0	0	0	0	0	0	0	0	0	0	0	0	0	0	0	0.034672	0	0	0	0	0	0	0	0	0	0	0	0	0	0	0	0	0	0	0
g__Ruminococcaceae_Unknown_genus1018	0	0	0	0	0	0	0	0	0	0	0	0	0	0	0	0	0	0	0	0	0	0	0	0.034556	0	0	0	0	0	0	0	0	0	0	0	0	0	0	0	0	0	0	0	0	0	0	0	0	0
g__Ignavibacterium	0	0	0	0	0	0	0	0	0	0	0	0	0	0	0	0	0	0	0	0	0	0	0	0	0.033415	0	0	0	0	0	0	0	0	0	0	0	0	0	0	0	0	0	0	0	0	0	0	0	0
g__Wolinella	0	0	0	0	0	0	0	0.030147	0	0	0	0	0	0	0	0	0	0	0	0	0	0	0	0	0	0	0	0	0	0	0	0	0	0	0	0	0	0	0	0	0	0	0	0	0	0	0	0	0
g__ACK-M1_Unknown_genus30	0	0	0	0	0	0	0	0	0	0	0	0	0	0	0	0	0	0	0	0	0	0	0	0	0	0	0	0	0	0	0	0	0	0	0	0	0	0	0	0	0	0	0	0.029767	0	0	0	0	0
g__Phenylobacterium	0	0	0	0	0	0.029597	0	0	0	0	0	0	0	0	0	0	0	0	0	0	0	0	0	0	0	0	0	0	0	0	0	0	0	0	0	0	0	0	0	0	0	0	0	0	0	0	0	0	0
g__S24-7_Unknown_genus628	0	0	0	0	0	0	0	0	0	0	0	0	0	0	0	0	0	0	0	0	0	0	0	0.028797	0	0	0	0	0	0	0	0	0	0	0	0	0	0	0	0	0	0	0	0	0	0	0	0	0
g__Unknown_family_Unknown_genus1931	0	0	0	0	0	0	0	0	0	0	0	0	0	0	0	0	0	0	0	0	0	0	0	0	0	0	0	0	0	0	0	0	0	0	0	0	0	0	0.027038	0	0	0	0	0	0	0	0	0	0
g__Unknown_family_Unknown_genus1917	0	0	0	0	0	0	0	0	0	0	0	0	0	0	0	0	0	0	0	0	0	0	0	0	0	0	0	0.024739	0	0	0	0	0	0	0	0	0	0	0	0	0	0	0	0	0	0	0	0	0
g__Oxalicibacterium	0	0	0	0	0	0	0	0	0	0	0	0	0	0	0	0	0	0	0	0	0	0	0	0	0	0	0	0	0	0	0	0	0	0.023967	0	0	0	0	0	0	0	0	0	0	0	0	0	0	0
g__Enterobacteriaceae_Unknown_genus149	0	0	0	0	0	0	0	0	0	0	0	0	0	0	0	0	0	0	0	0	0	0	0	0	0	0	0	0.022284	0	0	0	0	0	0	0	0	0	0	0	0	0	0	0	0	0	0	0	0	0
g__S24-7_Unknown_genus329	0	0	0	0	0	0	0	0	0	0	0	0	0	0	0	0	0	0	0	0	0	0	0	0.021564	0	0	0	0	0	0	0	0	0	0	0	0	0	0	0	0	0	0	0	0	0	0	0	0	0
g__Unknown_family_Unknown_genus241	0	0	0.0215	0	0	0	0	0	0	0	0	0	0	0	0	0	0	0	0	0	0	0	0	0	0	0	0	0	0	0	0	0	0	0	0	0	0	0	0	0	0	0	0	0	0	0	0	0	0
g__Cytophagaceae_Unknown_genus151	0	0	0	0	0	0	0.021415	0	0	0	0	0	0	0	0	0	0	0	0	0	0	0	0	0	0	0	0	0	0	0	0	0	0	0	0	0	0	0	0	0	0	0	0	0	0	0	0	0	0
g__Unknown_family_Unknown_genus1396	0	0	0	0	0	0	0	0	0	0	0	0	0	0	0	0	0	0	0	0.02139	0	0	0	0	0	0	0	0	0	0	0	0	0	0	0	0	0	0	0	0	0	0	0	0	0	0	0	0	0
g__Chlamydomonadaceae_Unknown_genus1	0	0	0	0	0	0	0	0	0	0	0	0	0	0	0	0	0	0	0	0	0	0	0	0	0	0	0	0	0	0	0	0	0	0	0	0	0	0	0	0	0	0	0	0.021262	0	0	0	0	0
g__Lachnospiraceae_Unknown_genus1225	0	0	0	0	0	0	0	0	0	0	0	0	0	0	0	0	0	0	0	0	0	0.021054	0	0	0	0	0	0	0	0	0	0	0	0	0	0	0	0	0	0	0	0	0	0	0	0	0	0	0
g__Unknown_family_Unknown_genus114	0	0	0	0	0	0	0	0	0	0	0	0	0	0	0	0	0	0	0	0	0	0	0	0	0	0	0	0	0	0	0	0	0	0	0	0	0	0	0	0	0	0.020549	0	0	0	0	0	0	0
g__Nocardiopsis	0	0	0	0	0	0	0	0	0	0	0	0	0	0	0	0	0	0	0	0	0	0.020446	0	0	0	0	0	0	0	0	0	0	0	0	0	0	0	0	0	0	0	0	0	0	0	0	0	0	0
g__SHA-116_Unknown_genus1	0.019674	0	0	0	0	0	0	0	0	0	0	0	0	0	0	0	0	0	0	0	0	0	0	0	0	0	0	0	0	0	0	0	0	0	0	0	0	0	0	0	0	0	0	0	0	0	0	0	0
g__Variovorax	0	0	0	0	0	0	0	0	0	0	0	0	0	0	0	0	0	0	0	0	0	0	0	0	0	0	0	0	0	0	0	0	0	0	0	0	0.018521	0	0	0	0	0	0	0	0	0	0	0	0
g__Ruminococcaceae_Unknown_genus2393	0	0	0	0	0	0	0	0	0	0	0	0	0	0	0	0	0	0	0	0	0.018407	0	0	0	0	0	0	0	0	0	0	0	0	0	0	0	0	0	0	0	0	0	0	0	0	0	0	0	0
g__Enterobacteriaceae_Unknown_genus167	0	0	0	0	0	0	0.01834	0	0	0	0	0	0	0	0	0	0	0	0	0	0	0	0	0	0	0	0	0	0	0	0	0	0	0	0	0	0	0	0	0	0	0	0	0	0	0	0	0	0
g__Hyphomicrobium	0	0	0	0	0	0	0	0	0	0	0	0	0	0	0	0	0	0	0	0.017797	0	0	0	0	0	0	0	0	0	0	0	0	0	0	0	0	0	0	0	0	0	0	0	0	0	0	0	0	0
g__Roseomonas	0	0	0	0	0	0	0	0	0	0	0	0	0	0	0	0	0	0	0	0	0	0	0	0	0	0	0	0	0	0	0	0	0	0	0	0	0	0	0	0	0	0.017124	0	0	0	0	0	0	0
g__Sutterella	0	0	0	0	0	0	0	0	0	0	0	0	0	0	0	0	0	0	0	0	0	0	0	0.016876	0	0	0	0	0	0	0	0	0	0	0	0	0	0	0	0	0	0	0	0	0	0	0	0	0
g__Luteimonas	0	0	0	0	0	0	0.016517	0	0	0	0	0	0	0	0	0	0	0	0	0	0	0	0	0	0	0	0	0	0	0	0	0	0	0	0	0	0	0	0	0	0	0	0	0	0	0	0	0	0
g__Limnobacter	0	0	0	0	0	0	0	0	0	0	0	0	0	0	0	0	0	0	0	0	0	0	0	0.016207	0	0	0	0	0	0	0	0	0	0	0	0	0	0	0	0	0	0	0	0	0	0	0	0	0
g__S24-7_Unknown_genus537	0	0	0	0	0	0	0	0	0	0	0	0	0	0	0	0	0	0	0	0	0	0	0	0.014465	0	0	0	0	0	0	0	0	0	0	0	0	0	0	0	0	0	0	0	0	0	0	0	0	0
g__Ruminococcaceae_Unknown_genus2017	0	0	0	0	0	0	0	0	0	0	0	0	0	0	0	0	0	0	0	0	0	0	0	0.013796	0	0	0	0	0	0	0	0	0	0	0	0	0	0	0	0	0	0	0	0	0	0	0	0	0
g__Agrococcus	0	0	0	0	0	0	0	0	0	0	0	0	0	0	0	0	0	0	0	0	0	0	0	0	0	0	0	0	0	0	0	0	0	0	0	0	0	0	0	0	0	0	0	0	0	0	0	0	0
g__Anaerostipes	0	0	0	0	0	0	0	0	0	0	0	0	0	0	0	0	0	0	0	0	0	0	0	0	0	0	0	0	0	0	0	0	0	0	0	0	0	0	0	0	0	0	0	0	0	0	0	0	0
g__Arenimonas	0	0	0	0	0	0	0	0	0	0	0	0	0	0	0	0	0	0	0	0	0	0	0	0	0	0	0	0	0	0	0	0	0	0	0	0	0	0	0	0	0	0	0	0	0	0	0	0	0
g__Chitinophagaceae_Unknown_genus14	0	0	0	0	0	0	0	0	0	0	0	0	0	0	0	0	0	0	0	0	0	0	0	0	0	0	0	0	0	0	0	0	0	0	0	0	0	0	0	0	0	0	0	0	0	0	0	0	0
g__Comamonadaceae_Unknown_genus69	0	0	0	0	0	0	0	0	0	0	0	0	0	0	0	0	0	0	0	0	0	0	0	0	0	0	0	0	0	0	0	0	0	0	0	0	0	0	0	0	0	0	0	0	0	0	0	0	0
g__Crossiella	0	0	0	0	0	0	0	0	0	0	0	0	0	0	0	0	0	0	0	0	0	0	0	0	0	0	0	0	0	0	0	0	0	0	0	0	0	0	0	0	0	0	0	0	0	0	0	0	0
g__Friedmanniella	0	0	0	0	0	0	0	0	0	0	0	0	0	0	0	0	0	0	0	0	0	0	0	0	0	0	0	0	0	0	0	0	0	0	0	0	0	0	0	0	0	0	0	0	0	0	0	0	0
g__Hylemonella	0	0	0	0	0	0	0	0	0	0	0	0	0	0	0	0	0	0	0	0	0	0	0	0	0	0	0	0	0	0	0	0	0	0	0	0	0	0	0	0	0	0	0	0	0	0	0	0	0
g__Modestobacter	0	0	0	0	0	0	0	0	0	0	0	0	0	0	0	0	0	0	0	0	0	0	0	0	0	0	0	0	0	0	0	0	0	0	0	0	0	0	0	0	0	0	0	0	0	0	0	0	0
g__Neisseriaceae_Unknown_genus41	0	0	0	0	0	0	0	0	0	0	0	0	0	0	0	0	0	0	0	0	0	0	0	0	0	0	0	0	0	0	0	0	0	0	0	0	0	0	0	0	0	0	0	0	0	0	0	0	0
g__Pseudoalteromonadaceae_Unknown_genus4	0	0	0	0	0	0	0	0	0	0	0	0	0	0	0	0	0	0	0	0	0	0	0	0	0	0	0	0	0	0	0	0	0	0	0	0	0	0	0	0	0	0	0	0	0	0	0	0	0
g__Pseudomonadaceae_Unknown_genus75	0	0	0	0	0	0	0	0	0	0	0	0	0	0	0	0	0	0	0	0	0	0	0	0	0	0	0	0	0	0	0	0	0	0	0	0	0	0	0	0	0	0	0	0	0	0	0	0	0
g__Rhodobacteraceae_Unknown_genus345	0	0	0	0	0	0	0	0	0	0	0	0	0	0	0	0	0	0	0	0	0	0	0	0	0	0	0	0	0	0	0	0	0	0	0	0	0	0	0	0	0	0	0	0	0	0	0	0	0
g__Ruminococcaceae_Unknown_genus1653	0	0	0	0	0	0	0	0	0	0	0	0	0	0	0	0	0	0	0	0	0	0	0	0	0	0	0	0	0	0	0	0	0	0	0	0	0	0	0	0	0	0	0	0	0	0	0	0	0
g__S24-7_Unknown_genus55	0	0	0	0	0	0	0	0	0	0	0	0	0	0	0	0	0	0	0	0	0	0	0	0	0	0	0	0	0	0	0	0	0	0	0	0	0	0	0	0	0	0	0	0	0	0	0	0	0
[truncated: 2 more columns]
